# Supplementary material for: Synchronized moulting behaviour in trilobites from the Cambrian Series 2 of South China
Source: Sci Rep. 2020 Aug 24;10:14099. doi: 10.1038/s41598-020-70883-5 (PMC7445173; doi:10.1038/s41598-020-70883-5)
Supplement: Supplementary file 5 — Supplementary Dataset. [file 41598_2020_70883_MOESM5_ESM.zip]

Archive with 48 entries (47 files):
- CODE/
- CODE/ancho9.txt
- CODE/anchoF.txt
- CODE/anchoF_Q51.txt
- CODE/anchoF_Q52.txt
- CODE/anchoF_Qm.txt
- CODE/cast.txt
- CODE/cast_10.txt
- CODE/cast_Q51.txt
- CODE/cast_Q52.txt
- CODE/cast_QM.txt
- CODE/ceph9.txt
- CODE/cephF.txt
- CODE/cephF_Q51.txt
- CODE/cephF_Q52.txt
- CODE/cephF_Qm.txt
- CODE/datasetcode.py
- CODE/escleritos_10.txt
- CODE/escleritos_Q51.txt
- CODE/escleritos_Q52.txt
- CODE/escleritos_QM.txt
- CODE/largo9.txt
- CODE/largoF.txt
- CODE/largo_solocompletos.txt
- CODE/largo_solocompletos_Q51.txt
- CODE/largo_solocompletos_Q52.txt
- CODE/largo_solocompletos_Qm.txt
- CODE/ori-ancho.txt
- CODE/ori-solocompletos.txt
- CODE/ori.txt
- CODE/ori_Q51.txt
- CODE/ori_Q52.txt
- CODE/ori_QM.txt
- CODE/spp_01.txt
- CODE/spp_02.txt
- CODE/spp_03.txt
- CODE/spp_04.txt
- CODE/spp_05.txt
- CODE/spp_06.txt
- CODE/spp_07.txt
- CODE/spp_08.txt
- CODE/spp_09.txt
- CODE/spp_10.txt
- CODE/spp_11.txt
- CODE/spp_Q51.txt
- CODE/spp_Q52.txt
- CODE/spp_QM.txt
- CODE/spp_total.txt
