# Supplementary material for: Synchronized moulting behaviour in trilobites from the Cambrian Series 2 of South China
Source: Sci Rep. 2020 Aug 24;10:14099. doi: 10.1038/s41598-020-70883-5 (PMC7445173; doi:10.1038/s41598-020-70883-5)
Supplement: Supplementary file 5 — Supplementary Dataset. [file 41598_2020_70883_MOESM5_ESM.zip › CODE/ancho9.txt]

Parte del fosil	Ancho maximo	sp
0	0.63	1
0	0.77	1
0	0.81	1
0	0.85	1
0	0.91	1
0	0.97	1
0	02.09	1
0	03.03	1
0	03.05	1
0	03.06	1
0	1.02	1
0	1.06	1
0	1.06	1
0	1.12	1
0	1.16	1
0	1.17	1
0	1.17	1
0	1.21	1
0	1.21	1
0	1.29	1
0	1.29	1
0	1.29	1
0	1.31	1
0	1.39	1
0	1.45	1
0	1.48	1
0	1.60	1
0	1.65	1
0	1.69	1
0	1.69	1
0	1.72	1
0	1.78	1
0	1.78	1
0	1.78	1
0	1.82	1
0	1.85	1
0	1.87	1
0	1.91	1
0	2.00	1
0	2.02	1
0	2.04	1
0	2.09	1
0	2.12	1
0	2.13	1
0	2.16	1
0	2.24	1
0	2.30	1
0	2.34	1
0	2.35	1
0	2.37	1
0	2.37	1
0	2.39	1
0	2.45	1
0	2.52	1
0	2.54	1
0	2.58	1
0	2.63	1
0	2.76	1
0	2.77	1
0	2.81	1
0	2.81	1
0	2.81	1
0	2.87	1
0	2.87	1
0	2.89	1
0	2.91	1
0	2.92	1
0	3.09	1
0	3.10	1
0	3.12	1
0	3.12	1
0	3.15	1
0	3.20	1
0	3.22	1
0	3.34	1
0	3.47	1
0	3.47	1
0	3.48	1
0	3.50	1
0	3.51	1
0	3.52	1
0	3.62	1
0	3.68	1
0	3.72	1
0	3.89	1
0	0.91	2
0	1.15	2
0	1.20	2
0	1.22	2
0	1.41	2
0	1.56	2
0	1.61	2
0	1.62	2
0	1.63	2
0	1.67	2
0	1.72	2
0	1.80	2
0	1.86	2
0	2.03	2
0	2.04	2
0	2.05	2
0	2.06	2
0	2.06	2
0	2.12	2
0	2.27	2
0	2.30	2
0	2.42	2
0	2.44	2
0	2.77	2
0	3.29	2
0	3.36	2
0	1.76	3
0	1.97	3
0	2.44	3
1	0.59	1
1	0.76	1
1	0.78	1
1	0.83	1
1	0.84	1
1	0.85	1
1	0.86	1
1	0.88	1
1	0.89	1
1	0.96	1
1	0.96	1
1	0.96	1
1	0.98	1
1	01.02	1
1	01.06	1
1	01.07	1
1	02.01	1
1	02.06	1
1	02.08	1
1	03.07	1
1	1.06	1
1	1.08	1
1	1.10	1
1	1.13	1
1	1.13	1
1	1.14	1
1	1.15	1
1	1.20	1
1	1.20	1
1	1.22	1
1	1.23	1
1	1.23	1
1	1.29	1
1	1.31	1
1	1.34	1
1	1.35	1
1	1.35	1
1	1.35	1
1	1.36	1
1	1.36	1
1	1.36	1
1	1.37	1
1	1.41	1
1	1.41	1
1	1.41	1
1	1.43	1
1	1.46	1
1	1.47	1
1	1.47	1
1	1.48	1
1	1.52	1
1	1.55	1
1	1.60	1
1	1.60	1
1	1.62	1
1	1.68	1
1	1.68	1
1	1.69	1
1	1.75	1
1	1.76	1
1	1.76	1
1	1.78	1
1	1.84	1
1	1.85	1
1	1.96	1
1	1.98	1
1	2.01	1
1	2.15	1
1	2.15	1
1	2.20	1
1	2.21	1
1	2.22	1
1	2.22	1
1	2.24	1
1	2.27	1
1	2.33	1
1	2.37	1
1	2.38	1
1	2.38	1
1	2.44	1
1	2.45	1
1	2.52	1
1	2.55	1
1	2.60	1
1	2.63	1
1	2.64	1
1	2.66	1
1	2.67	1
1	2.68	1
1	2.70	1
1	2.75	1
1	2.77	1
1	2.77	1
1	2.77	1
1	2.80	1
1	2.87	1
1	2.87	1
1	2.90	1
1	2.92	1
1	3.12	1
1	3.25	1
1	3.30	1
1	3.34	1
1	3.37	1
1	3.40	1
1	3.43	1
1	3.54	1
1	3.55	1
1	3.67	1
1	3.88	1
1	4.25	1
1	0.98	2
1	02.01	2
1	02.05	2
1	02.06	2
1	03.09	2
1	1.01	2
1	1.08	2
1	1.14	2
1	1.16	2
1	1.17	2
1	1.18	2
1	1.18	2
1	1.20	2
1	1.20	2
1	1.22	2
1	1.23	2
1	1.23	2
1	1.25	2
1	1.25	2
1	1.32	2
1	1.34	2
1	1.37	2
1	1.40	2
1	1.40	2
1	1.40	2
1	1.41	2
1	1.43	2
1	1.43	2
1	1.44	2
1	1.45	2
1	1.47	2
1	1.47	2
1	1.49	2
1	1.51	2
1	1.52	2
1	1.56	2
1	1.59	2
1	1.61	2
1	1.61	2
1	1.61	2
1	1.61	2
1	1.63	2
1	1.63	2
1	1.66	2
1	1.70	2
1	1.71	2
1	1.72	2
1	1.73	2
1	1.73	2
1	1.73	2
1	1.74	2
1	1.75	2
1	1.75	2
1	1.75	2
1	1.76	2
1	1.76	2
1	1.79	2
1	1.80	2
1	1.80	2
1	1.80	2
1	1.81	2
1	1.81	2
1	1.83	2
1	1.83	2
1	1.84	2
1	1.84	2
1	1.84	2
1	1.85	2
1	1.87	2
1	1.87	2
1	1.89	2
1	1.89	2
1	1.89	2
1	1.89	2
1	1.90	2
1	1.90	2
1	1.90	2
1	1.91	2
1	1.91	2
1	1.92	2
1	1.92	2
1	1.92	2
1	1.93	2
1	1.93	2
1	1.94	2
1	1.95	2
1	1.96	2
1	1.96	2
1	1.96	2
1	1.98	2
1	1.99	2
1	1.99	2
1	2.00	2
1	2.00	2
1	2.01	2
1	2.03	2
1	2.04	2
1	2.04	2
1	2.04	2
1	2.05	2
1	2.08	2
1	2.10	2
1	2.13	2
1	2.14	2
1	2.14	2
1	2.15	2
1	2.15	2
1	2.16	2
1	2.16	2
1	2.16	2
1	2.17	2
1	2.17	2
1	2.17	2
1	2.18	2
1	2.18	2
1	2.19	2
1	2.19	2
1	2.21	2
1	2.21	2
1	2.22	2
1	2.23	2
1	2.24	2
1	2.27	2
1	2.27	2
1	2.28	2
1	2.30	2
1	2.30	2
1	2.30	2
1	2.31	2
1	2.31	2
1	2.32	2
1	2.33	2
1	2.34	2
1	2.35	2
1	2.35	2
1	2.36	2
1	2.40	2
1	2.42	2
1	2.42	2
1	2.42	2
1	2.42	2
1	2.43	2
1	2.43	2
1	2.43	2
1	2.43	2
1	2.44	2
1	2.46	2
1	2.47	2
1	2.47	2
1	2.48	2
1	2.48	2
1	2.48	2
1	2.49	2
1	2.49	2
1	2.49	2
1	2.50	2
1	2.51	2
1	2.51	2
1	2.51	2
1	2.52	2
1	2.53	2
1	2.53	2
1	2.55	2
1	2.56	2
1	2.57	2
1	2.58	2
1	2.58	2
1	2.58	2
1	2.60	2
1	2.63	2
1	2.64	2
1	2.64	2
1	2.64	2
1	2.66	2
1	2.67	2
1	2.68	2
1	2.70	2
1	2.73	2
1	2.75	2
1	2.76	2
1	2.77	2
1	2.77	2
1	2.77	2
1	2.78	2
1	2.79	2
1	2.82	2
1	2.83	2
1	2.83	2
1	2.83	2
1	2.85	2
1	2.87	2
1	2.91	2
1	2.93	2
1	2.98	2
1	2.99	2
1	3.05	2
1	3.08	2
1	3.10	2
1	3.15	2
1	3.16	2
1	3.17	2
1	3.20	2
1	3.21	2
1	3.34	2
1	3.64	2
1	1.25	3
1	1.78	3
1	1.85	3
1	1.98	3
1	2.02	3
1	2.05	3
1	2.07	3
1	2.11	3
1	2.12	3
1	2.13	3
1	2.30	3
1	2.30	3
1	2.46	3
1	2.66	3
1	2.66	3
1	2.68	3
1	2.75	3
1	2.77	3
1	2.79	3
11	1.10	1
11	1.56	1
11	1.63	1
11	1.66	1
11	1.70	1
11	1.80	1
11	1.89	1
11	2.00	1
11	2.12	1
11	2.16	1
11	2.19	1
11	2.32	1
11	2.46	1
11	2.66	1
11	2.68	1
11	3.29	1
11	3.31	1
11	3.61	1
11	1.23	2
11	1.44	2
11	1.45	2
11	1.46	2
11	1.48	2
11	1.54	2
11	1.62	2
11	1.63	2
11	1.68	2
11	1.71	2
11	1.79	2
11	1.85	2
11	1.87	2
11	1.93	2
11	1.95	2
11	2.05	2
11	2.06	2
11	2.16	2
11	2.32	2
11	2.33	2
11	2.34	2
11	2.34	2
11	2.37	2
11	2.43	2
11	2.48	2
11	2.52	2
11	2.55	2
11	2.59	2
11	2.64	2
11	2.79	2
11	2.81	2
11	2.82	2
11	2.83	2
11	2.99	2
11	3.20	2
11	3.87	2
11	01.07	4
12	03.08	1
12	2.43	1
12	2.71	1
12	02.05	2
12	1.87	2
12	1.92	2
12	1.98	2
12	2.12	2
12	2.20	2
12	2.26	2
12	2.42	2
12	2.45	2
12	2.60	2
12	2.74	2
12	2.64	3
12	2.80	3
13	0.94	1
13	0.97	1
13	1.14	1
13	1.25	1
13	1.59	1
13	1.70	1
13	0.71	2
13	1.13	2
13	1.21	2
13	1.35	2
13	1.50	2
13	2.07	2
13	2.50	2
14	03.02	1
14	1.33	1
14	1.84	1
14	1.93	1
14	2.04	1
14	2.40	1
14	2.40	1
14	2.42	1
14	2.77	1
14	2.84	1
14	3.14	1
14	3.30	1
14	3.39	1
14	3.59	1
14	3.80	1
14	4.19	1
14	2.21	2
14	2.31	2
14	2.79	2
14	3.09	2
17	05.04	1
17	1.64	1
17	2.24	1
17	2.50	1
18	02.07	2
18	1.68	2
18	3.23	2
19	1.96	1
19	2.40	1
19	3.24	1
19	3.24	2
2	1.83	1
2	1.60	2
2	2.55	2
20	3.93	1
20	2.32	2
20	3.14	2
5	1.64	1
5	1.99	1
5	2.25	1
5	2.45	1
5	2.69	1
5	2.71	1
5	2.71	1
5	2.72	1
5	2.78	1
5	3.03	1
5	3.47	1
5	4.17	1
5	2.37	2
6	03.03	1
6	04.02	1
6	04.09	1
6	1.00	1
6	1.11	1
6	1.18	1
6	1.21	1
6	1.43	1
6	1.59	1
6	1.82	1
6	2.14	1
6	2.20	1
6	2.22	1
6	2.35	1
6	2.41	1
6	2.41	1
6	2.42	1
6	2.51	1
6	2.51	1
6	2.54	1
6	2.59	1
6	2.63	1
6	2.77	1
6	2.88	1
6	2.88	1
6	2.92	1
6	2.93	1
6	3.00	1
6	3.14	1
6	3.14	1
6	3.16	1
6	3.18	1
6	3.19	1
6	3.21	1
6	3.21	1
6	3.27	1
6	3.33	1
6	3.35	1
6	3.37	1
6	3.39	1
6	3.48	1
6	3.51	1
6	3.65	1
6	3.69	1
6	3.83	1
6	3.89	1
6	3.94	1
6	3.95	1
6	3.99	1
6	4.02	1
6	4.40	1
6	4.49	1
6	4.72	1
6	1.29	2
6	1.30	2
6	1.41	2
6	1.45	2
6	1.51	2
6	1.57	2
6	1.60	2
6	1.62	2
6	1.69	2
6	1.71	2
6	1.84	2
6	1.85	2
6	1.86	2
6	2.06	2
6	2.09	2
6	2.10	2
6	2.18	2
6	2.28	2
6	2.29	2
6	2.31	2
6	2.45	2
6	2.63	2
6	2.71	2
6	2.75	2
6	2.76	2
6	2.88	2
6	2.95	2
6	2.95	2
6	3.42	2
6	02.01	3
6	1.54	3
6	1.84	3
6	2.51	3
6	2.60	3
6	2.63	3
6	2.94	3
6	2.97	3
6	3.17	3
7	2.03	1
7	2.69	1
7	2.75	1
7	2.76	1
7	3.13	1
7	3.30	1
7	3.57	1
7	3.58	1
7	3.60	1
7	3.87	1
7	4.20	1
