# Supplementary material for: Synchronized moulting behaviour in trilobites from the Cambrian Series 2 of South China
Source: Sci Rep. 2020 Aug 24;10:14099. doi: 10.1038/s41598-020-70883-5 (PMC7445173; doi:10.1038/s41598-020-70883-5)
Supplement: Supplementary file 5 — Supplementary Dataset. [file 41598_2020_70883_MOESM5_ESM.zip › CODE/anchoF_Q51.txt]

Parte_del_fosil	Ancho_maximo	sp
1	1.96	2
0	1.67	2
1	2.35	2
1	2.83	2
6	1.62	2
1	3.10	2
1	3.21	2
1	3.20	2
1	1.63	2
1	3.15	2
0	1.15	2
12	2.42	2
13	0.97	1
1	2.48	2
1	2.01	2
1	2.00	2
6	2.20	1
1	1.34	1
12	2.43	1
6	3.16	1
1	2.79	2
1	1.80	2
1	2.18	2
1	2.83	2
1	2.32	2
0	2.30	2
1	1.40	2
1	1.25	2
1	2.15	1
1	0.86	1
1	2.64	2
1	2.16	2
1	1.90	2
0	1.29	1
7	2.03	1
1	2.83	2
11	1.46	2
6	1.84	2
1	1.96	2
1	2.17	2
14	2.21	2
1	2.98	2
1	1.17	2
1	2.02	3
0	3.89	1
7	2.69	1
0	2.06	2
0	2.87	1
0	3.36	2
1	2.67	2
20	3.93	1
0	1.97	3
0	3.29	2
1	2.68	2
1	2.12	3
1	0.96	1
0	1.91	1
6	2.88	2
0	1.31	1
0	1.76	3
13	0.94	1
1	1.62	1
1	2.53	2
0	2.03	2
0	1.45	1
0	1.72	2
0	1.16	1
1	2.60	2
1	2.24	2
14	3.09	2
0	1.61	2
1	2.13	3
0	3.48	1
