# Supplementary material for: Synchronized moulting behaviour in trilobites from the Cambrian Series 2 of South China
Source: Sci Rep. 2020 Aug 24;10:14099. doi: 10.1038/s41598-020-70883-5 (PMC7445173; doi:10.1038/s41598-020-70883-5)
Supplement: Supplementary file 5 — Supplementary Dataset. [file 41598_2020_70883_MOESM5_ESM.zip › CODE/anchoF_Q52.txt]

Parte del fosil	Ancho maximo	sp
12	2.60	2
1	2.45	1
1	1.41	1
1	02.08	1
6	2.63	3
6	3.99	1
1	2.51	2
1	2.67	1
0	3.62	1
0	3.51	1
0	03.06	1
1	1.94	2
1	3.37	1
12	03.08	1
1	1.41	1
6	3.21	1
6	2.97	3
6	2.59	1
1	1.10	1
1	3.25	1
1	2.17	2
7	3.60	1
6	3.39	1
5	2.72	1
2	2.55	2
1	2.11	3
1	2.37	1
6	3.65	1
6	1.71	2
0	2.89	1
0	3.52	1
1	02.01	1
1	2.82	2
1	2.63	1
1	2.27	2
1	2.58	2
14	3.39	1
1	1.90	2
1	2.13	2
1	2.42	2
1	2.19	2
1	2.47	2
6	2.63	2
11	2.81	2
1	1.46	1
14	3.14	1
1	1.52	1
1	2.79	3
6	3.33	1
6	2.35	1
1	3.54	1
6	2.88	1
6	1.82	1
0	3.22	1
1	3.16	2
14	3.80	1
1	2.75	2
0	2.91	1
0	2.81	1
6	3.00	1
7	3.87	1
1	2.64	1
1	2.68	1
12	2.12	2
6	3.27	1
1	2.99	2
1	2.63	2
14	2.77	1
6	3.37	1
1	3.30	1
11	2.19	1
0	3.47	1
6	2.93	1
12	1.87	2
18	02.07	2
6	2.63	1
1	2.30	2
1	2.52	2
1	02.06	2
7	3.57	1
1	01.02	1
6	3.95	1
11	1.66	1
6	3.14	1
13	1.59	1
11	2.32	2
0	3.12	1
1	1.45	2
1	1.36	1
1	03.07	1
1	1.49	2
0	3.47	1
12	2.71	1
1	1.73	2
0	2.00	1
1	2.22	1
6	3.48	1
1	2.44	2
1	1.84	2
6	3.18	1
5	2.69	1
0	2.35	1
12	2.20	2
12	1.98	2
7	2.75	1
6	3.42	2
6	2.60	3
1	1.20	1
1	2.18	2
1	2.27	1
14	3.59	1
1	2.68	3
6	2.92	1
6	04.09	1
1	1.61	2
1	2.77	3
13	1.35	2
13	1.13	2
1	01.07	1
13	1.25	1
1	1.90	2
0	2.58	1
1	2.21	2
1	2.77	1
5	1.64	1
5	3.47	1
1	2.70	1
7	3.13	1
1	2.87	1
0	2.81	1
1	1.63	2
1	1.69	1
6	2.51	3
1	1.60	1
1	2.48	2
6	3.14	1
11	2.55	2
1	2.16	2
1	2.87	1
1	2.43	2
12	2.74	2
6	1.84	3
6	3.94	1
1	2.66	2
0	3.34	1
1	2.66	1
5	4.17	1
5	2.45	1
6	2.51	1
6	3.21	1
1	2.77	2
17	05.04	1
1	01.06	1
12	1.92	2
0	3.20	1
0	03.03	1
0	2.77	1
18	3.23	2
0	03.05	1
1	2.64	2
7	3.58	1
1	1.40	2
1	2.38	1
1	2.78	2
11	2.34	2
6	3.89	1
0	3.12	1
12	2.80	3
12	2.26	2
6	2.94	3
1	3.55	1
1	2.92	1
1	1.47	1
7	3.30	1
1	2.44	1
1	1.29	1
1	1.22	1
12	2.45	2
1	1.14	1
1	2.87	2
1	1.92	2
14	2.42	1
11	2.32	1
14	2.40	1
1	2.42	2
1	2.90	1
1	02.01	2
11	3.31	1
6	4.40	1
0	02.09	1
1	1.13	1
1	1.35	1
6	3.51	1
6	3.35	1
1	03.09	2
6	04.02	1
0	2.37	1
6	4.49	1
6	4.72	1
1	1.15	1
1	1.35	1
11	2.99	2
1	2.55	1
11	1.89	1
0	2.87	1
1	1.68	1
1	1.55	1
0	1.06	1
7	2.76	1
1	2.30	3
0	1.17	1
1	1.43	1
1	0.59	1
1	1.23	1
0	2.44	3
1	3.88	1
1	2.75	3
0	1.21	1
0	1.12	1
0	2.13	1
1	1.31	1
1	2.16	2
0	3.72	1
1	2.46	3
1	2.30	3
1	1.68	1
0	3.09	1
0	3.10	1
0	2.39	1
0	2.76	1
1	1.96	1
0	2.12	1
0	2.81	1
0	2.09	1
0	2.02	1
1	1.76	1
14	1.93	1
0	1.69	1
0	1.78	1
11	1.80	1
11	1.10	1
0	1.78	1
0	2.63	1
1	2.01	1
6	2.41	1
0	1.85	1
0	1.69	1
