# Supplementary material for: Synchronized moulting behaviour in trilobites from the Cambrian Series 2 of South China
Source: Sci Rep. 2020 Aug 24;10:14099. doi: 10.1038/s41598-020-70883-5 (PMC7445173; doi:10.1038/s41598-020-70883-5)
Supplement: Supplementary file 5 — Supplementary Dataset. [file 41598_2020_70883_MOESM5_ESM.zip › CODE/anchoF_Qm.txt]

Parte_del_fosil	Ancho_maximo	sp
0	2.12	2
0	1.29	1
1	1.89	2
1	1.95	2
1	1.36	1
11	2.83	2
6	2.09	2
1	2.57	2
11	1.44	2
1	2.64	2
6	1.11	1
1	1.92	2
6	3.83	1
0	1.80	2
13	2.50	2
1	2.30	2
6	1.86	2
1	1.41	1
1	1.61	2
1	2.33	1
20	3.14	2
1	2.04	2
13	1.14	1
1	1.01	2
1	1.35	1
1	2.28	2
0	2.27	2
1	2.73	2
1	1.75	2
1	2.31	2
0	1.02	1
0	0.97	1
1	0.78	1
6	1.18	1
0	2.24	1
1	2.49	2
1	1.80	2
6	2.31	2
0	1.41	2
1	2.14	2
1	1.79	2
1	2.77	2
1	1.91	2
1	1.70	2
0	1.63	2
1	1.20	1
6	1.00	1
1	2.49	2
6	1.21	1
1	2.05	2
14	2.31	2
1	0.98	2
1	1.98	2
1	0.83	1
1	2.19	2
14	2.40	1
1	1.59	2
1	1.25	2
0	0.77	1
6	1.59	1
0	1.06	1
1	1.74	2
0	1.17	1
1	1.47	2
1	2.33	2
1	0.85	1
11	1.56	1
1	1.40	2
0	1.87	1
1	1.76	1
11	2.16	2
1	2.27	2
1	2.31	2
1	2.36	2
1	2.03	2
1	2.50	2
1	2.17	2
13	1.50	2
6	1.45	2
6	1.30	2
1	2.42	2
6	2.75	2
1	2.55	2
0	2.77	2
6	2.76	2
6	2.28	2
1	0.96	1
6	2.71	2
1	2.15	1
11	1.87	2
1	1.36	1
0	1.29	1
1	2.30	2
14	2.04	1
11	2.59	2
14	2.84	1
5	2.37	2
6	2.51	1
1	3.40	1
1	2.21	2
1	2.10	2
1	2.76	2
1	1.20	2
1	1.89	2
0	1.65	1
1	1.84	2
7	4.20	1
13	2.07	2
20	2.32	2
1	2.70	2
1	3.17	2
1	3.08	2
0	0.81	1
0	1.78	1
1	1.89	2
1	3.34	2
1	1.14	2
1	2.23	2
6	2.95	2
1	2.04	2
11	2.05	2
1	0.89	1
19	2.40	1
0	0.91	1
0	0.85	1
0	2.37	1
0	2.30	1
0	2.52	1
0	2.54	1
