# Supplementary material for: Synchronized moulting behaviour in trilobites from the Cambrian Series 2 of South China
Source: Sci Rep. 2020 Aug 24;10:14099. doi: 10.1038/s41598-020-70883-5 (PMC7445173; doi:10.1038/s41598-020-70883-5)
Supplement: Supplementary file 5 — Supplementary Dataset. [file 41598_2020_70883_MOESM5_ESM.zip › CODE/cast.txt]

Codigo	Tipo de fosil
A01	1
A02	0
A03	1
A04	1
A05	0
A06	1
A07	1
A08	1
A09	0
A10	0
A11	0
A12	1
A13	1
A14	1
A15	0
A16	0
A17	0
B01	1
B02	1
B03	1
B04	1
B05	1
B06	1
B07	1
B08	0
B09	0
B10	1
B11	1
B12	1
B13	0
B14	0
B15	0
B16	0
B17	1
B18	1
B19	1
B20	1
B21	1
C01	1
C03	1
C04	0
C06	1
C07	0
C08	1
C09	1
C10	0
C11	1
C12	1
C13	1
C14	0
C15	0
C16	1
C17	0
C18	1
C19	0
C20	0
C21	0
C22	1
D01	0
D02	1
D03	1
D04	1
D05	1
D06	0
D07	1
D08	0
D09	1
D10	1
D11	1
D13	1
D14	0
D15	0
D16	1
D17	0
D18	1
D19	1
D20	1
D21	0
D22	1
D23	0
D24	1
D25	0
D26	0
D27	1
D28	1
D30	1
D32	1
D33	0
D34	0
D35	0
D36	1
D37	1
D38	1
D39	1
D40	1
D41	0
D42	1
D43	1
E01	0
E02	1
E03	0
E04	0
E05	0
E06	1
E07	0
E08	0
E09	1
E10	1
E11	1
E12	1
E13	1
E14	1
E15	1
E16	1
E17	0
E18	0
E19	0
E20	0
E21	1
E22	0
E23	1
E24	1
E25	0
E26	1
E27	1
E28	0
E29	0
E30	1
E31	1
E32	0
E33	0
E34	0
E35	1
E36	1
E37	0
E38	1
E39	0
F01	0
F02	1
F03	1
F04	0
F05	1
F06	0
F08	0
F09	0
F10	1
F11	1
F12	0
F13	1
F14	1
F15	1
F16	1
F17	1
F18	1
F19	1
F20	1
F21	0
F22	1
F23	1
F24	1
F26	0
F27	0
F28	1
F29	1
F30	0
F31	1
F32	0
F33	0
F34	0
F35	1
F36	0
F37	0
F38	0
F39	1
F40	1
F41	0
F42	0
F43	1
F44	0
F45	1
F46	1
F47	1
F48	1
F49	1
F50	1
G01	0
G02	1
G03	0
G04	0
G05	0
G06	0
G07	0
G08	0
G09	0
G10	1
G11	1
H01	1
H02	0
H03	0
H04	1
H05	1
H06	1
H07	0
H08	0
H09	1
H10	1
H11	0
H12	1
H13	1
H14	0
H15	0
H16	0
H18	1
H19	1
H20	1
H21	1
H22	0
H24	0
H25	0
H27	0
H28	0
H29	1
H30	1
I01	0
I02	1
I03	1
I04	1
I05	0
I06	0
I07	1
I08	1
I09	1
I10	1
I11	0
I12	1
I13	1
I14	0
I15	0
I16	1
I18	0
J01	1
J02	0
J03	0
J04	0
J05	1
J06	0
J07	1
J08	1
J09	1
J10	1
J11	1
J12	1
J13	1
J14	0
J15	1
J16	0
J17	1
J18	1
J19	0
J20	0
J21	0
J22	0
J23	0
J24	0
K01	0
K02	0
K03	0
K04	0
K05	0
K06	0
K07	0
K08	0
K09	0
K10	0
K11	0
K12	1
K13	1
K14	0
K15	1
K16	0
K17	0
K18	0
L01	0
L02	1
L03	1
L04	0
L05	1
L06	0
L07	0
L08	0
L09	0
L10	0
L11	0
L12	0
L13	1
L14	1
L15	1
L16	1
L17	0
L18	0
L19	0
L20	0
L21	1
L22	0
L23	0
L24	0
L25	1
L26	0
L27	0
L28	0
M01	1
M02	0
M03	0
M04	0
M05	0
M06	0
M07	1
M08	1
M09	0
M10	0
M11	1
M12	1
M13	1
M14	0
M15	1
M16	1
M17	1
M18	1
M19	0
M20	0
M21	1
M22	0
M24	0
M25	1
M26	0
M27	1
M28	0
M29	1
M30	1
M31	0
M32	0
M33	0
M34	1
M35	1
M36	1
N01	0
N02	1
N03	0
N04	0
N05	0
N06	0
N07	0
N08	0
N09	0
N10	0
N11	0
N12	0
N13	0
N14	0
N15	1
N16	1
N17	0
N18	1
N19	1
N20	0
N21	1
N22	0
N23	1
N24	0
O01	1
O02	0
O03	0
O04	0
O05	0
O06	0
O07	0
O08	0
O09	0
O10	1
O11	1
O12	0
O13	0
O14	0
O15	1
O16	0
O17	0
O18	1
O19	1
O20	0
O21	1
O22	0
O23	1
O24	1
O25	0
Q51_1207_01	1
Q51_1207_02	0
Q51_1207_03	1
Q51_1207_04	0
Q51_1207_05	1
Q51_1207_06	1
Q51_1207_07	1
Q51_1207_08	0
Q51_1207_09	1
Q51_1207_10	1
Q51_1207_11	1
Q51_1207_12	1
Q51_1207_13	1
Q51_1213_01	0
Q51_1213_02	1
Q51_1213_03	1
Q51_1213_04	1
Q51_1213_05	1
Q51_1213_06	1
Q51_1213_07	1
Q51_1213_08	0
Q51_1213_09	1
Q51_1213_10	1
Q51_1213_11	0
Q51_1213_12	0
Q51_1213_13	0
Q51_1213_14	1
Q51_1213_15	1
Q51_1213_16	0
Q51_1213_17	1
Q51_1213_18	1
Q51_1213_19	1
Q51_1213_20	0
Q51_1213_21	0
Q51_1213_22	0
Q51_1213_23	1
Q51_1213_24	1
Q51_1213_25	1
Q51_1213_26	0
Q51_1213_27	0
Q51_1216_01	1
Q51_1216_02	1
Q51_1216_03	1
Q51_1216_04	1
Q51_1216_05	1
Q51_1216_06	0
Q51_1216_07	0
Q51_1216_08	1
Q51_1216_09	0
Q51_1216_10	1
Q51_1216_11	0
Q51_1216_12	0
Q51_1216_13	1
Q51_1216_14	1
Q51_1216_15	1
Q51_1216_16	0
Q51_1216_17	0
Q51_1216_18	1
Q51_1216_19	0
Q51_1216_20	1
Q51_1216_21	1
Q51_1216_22	0
Q51_1216_23	1
Q51_1216_24	1
Q51_1216_25	0
Q51_1216_26	1
Q51_1216_27	1
Q51_1216_28	1
Q51_12188_01	0
Q51_12188_02	0
Q51_12188_03	1
Q51_12188_04	0
Q51_12188_05	1
Q51_12188_06	1
Q51_12188_07	1
Q51_12188_08	1
Q51_12188_09	0
Q51_12188_10	0
Q51_12188_11	1
Q51_12188_12	1
Q51_12188_13	1
Q51_12188_14	1
Q51_12188_15	0
Q51_12188_16	1
Q51_12188_17	1
Q51_12188_18	1
Q51_12188_19	1
Q51_12188_20	0
Q51_12188_21	0
Q51_12188_22	0
Q51_12188_23	0
Q51_12188_24	1
Q51_12188_25	0
Q51_12188_26	0
Q51_12188_28	0
Q51_12188_29	0
Q51_12188_30	1
Q51_12188_31	1
Q51_12188_32	0
Q51_12188_33	0
Q51_12188_34	0
Q51_12188_35	0
Q51_12188_36	1
Q51_12188_37	1
Q51_12188_38	0
Q51_12188_39	1
Q51_12188_40	1
Q51_12188_41	1
Q51_12188_42	1
Q51_12188_43	1
Q51_12188_44	1
Q51_12188_45	0
Q51_12188_46	0
Q52_2391_01	1
Q52_2391_02	1
Q52_2391_03	1
Q52_2391_04	1
Q52_2391_05	0
Q52_2391_06	0
Q52_2391_07	1
Q52_2391_08	1
Q52_2391_09	1
Q52_2391_10	1
Q52_2391_11	1
Q52_2391_12	1
Q52_2391_13	0
Q52_2391_15	1
Q52_2391_16	1
Q52_2391_17	1
Q52_2391_18	1
Q52_2391_19	1
Q52_2391_20	1
Q52_2391_21	0
Q52_2391_22	0
Q52_2391_23	0
Q52_2391_24	1
Q52_2391_26	0
Q52_2391_27	1
Q52_2391_28	0
Q52_2391_29	1
Q52_2391_30	1
Q52_2391_31	1
Q52_2391_32	0
Q52_2391_33	0
Q52_2391_34	0
Q52_2391_35	1
Q52_2391_36	0
Q52_2391_37	0
Q52_2391_38	0
Q52_2391_39	1
Q52_2391_41	0
Q52_2391_42	1
Q52_4675_01	0
Q52_4675_02	1
Q52_4675_03	1
Q52_4675_04	1
Q52_674_01	1
Q52_674_02	0
Q52_674_03	0
Q52_674_04	0
Q52_674_05	0
Q52_674_06	0
Q52_674_07	0
Q52_674_08	1
Q52_674_09	0
Q52_674_10	0
Q52_674_11	1
Q52_674_12	1
Q52_674_13	0
Q52_674_14	0
Q52_674_15	0
Q52_674_16	1
Q52_674_17	1
Q52_674_18	0
Q52_674_19	0
Q52_674_20	0
Q52_674_21	0
Q52_674_22	1
Q52_674_23	0
Q52_674_24	1
Q52_674_25	0
Q52_674_26	0
Q52_674_27	0
Q52_674_28	0
Q52_674_29	0
Q52_674_30	0
Q52_674_31	0
Q52_674_32	1
Q52_674_33	1
QM_15_01	1
QM_15_02	1
QM_15_03	1
QM_15_04	1
QM_15_05	1
QM_15_06	0
QM_15_07	0
QM_15_08	1
QM_15_09	1
QM_15_10	1
QM_15_100	1
QM_15_101	1
QM_15_102	0
QM_15_103	0
QM_15_104	0
QM_15_105	1
QM_15_106	1
QM_15_107	0
QM_15_108	1
QM_15_109	1
QM_15_11	0
QM_15_110	0
QM_15_111	1
QM_15_112	1
QM_15_113	1
QM_15_114	1
QM_15_115	0
QM_15_116	0
QM_15_117	1
QM_15_118	1
QM_15_119	0
QM_15_12	0
QM_15_120	1
QM_15_121	1
QM_15_122	1
QM_15_123	1
QM_15_124	1
QM_15_125	1
QM_15_126	1
QM_15_127	1
QM_15_128	1
QM_15_129	1
QM_15_13	1
QM_15_130	1
QM_15_131	1
QM_15_132	1
QM_15_133	1
QM_15_134	1
QM_15_135	1
QM_15_136	1
QM_15_137	1
QM_15_138	1
QM_15_139	1
QM_15_14	0
QM_15_140	1
QM_15_141	1
QM_15_142	1
QM_15_143	1
QM_15_144	1
QM_15_145	0
QM_15_146	1
QM_15_147	1
QM_15_148	0
QM_15_149	1
QM_15_15	0
QM_15_150	1
QM_15_151	1
QM_15_152	0
QM_15_153	1
QM_15_154	1
QM_15_155	0
QM_15_156	1
QM_15_157	1
QM_15_16	1
QM_15_17	1
QM_15_18	0
QM_15_19	1
QM_15_20	1
QM_15_21	1
QM_15_22	1
QM_15_23	1
QM_15_24	1
QM_15_25	0
QM_15_26	1
QM_15_27	1
QM_15_28	1
QM_15_29	0
QM_15_30	1
QM_15_31	1
QM_15_32	1
QM_15_33	1
QM_15_34	1
QM_15_35	1
QM_15_36	0
QM_15_37	1
QM_15_38	1
QM_15_39	0
QM_15_40	0
QM_15_41	0
QM_15_42	1
QM_15_43	1
QM_15_44	1
QM_15_45	0
QM_15_46	1
QM_15_47	1
QM_15_48	1
QM_15_49	1
QM_15_50	0
QM_15_51	1
QM_15_52	1
QM_15_53	1
QM_15_54	1
QM_15_55	0
QM_15_56	1
QM_15_57	1
QM_15_58	1
QM_15_59	1
QM_15_60	1
QM_15_61	0
QM_15_62	1
QM_15_63	1
QM_15_64	1
QM_15_65	1
QM_15_66	0
QM_15_68	0
QM_15_69	1
QM_15_70	1
QM_15_71	0
QM_15_72	0
QM_15_73	1
QM_15_74	1
QM_15_75	0
QM_15_76	0
QM_15_77	1
QM_15_78	1
QM_15_79	1
QM_15_80	0
QM_15_81	1
QM_15_82	0
QM_15_83	1
QM_15_84	1
QM_15_85	1
QM_15_86	1
QM_15_87	0
QM_15_88	1
QM_15_89	1
QM_15_90	1
QM_15_91	1
QM_15_92	1
QM_15_93	1
QM_15_94	1
QM_15_95	1
QM_15_96	1
QM_15_97	1
QM_15_98	0
QM_15_99	1
Qm_461_01	0
Qm_461_02	0
Qm_461_03	0
Qm_461_04	1
Qm_461_05	0
Qm_461_06	0
Qm_461_07	0
Qm_461_08	0
Qm_461_09	1
Qm_461_10	0
Qm_461_11	0
Qm_461_12	1
Qm_461_13	0
Qm_461_14	0
Qm_461_15	0
Qm_461_16	0
Qm_461_17	0
Qm_461_18	0
Qm_461_19	0
Qm_461_20	1
Qm_461_21	0
Qm_461_22	0
Qm_461_23	0
Qm_461_24	1
Qm_461_25	0
Qm_461_27	1
Qm_461_28	1
Qm_461_29	0
Qm_461_30	1
Qm_461_31	1
Qm_461_32	0
Qm_461_33	1
Qm_461_34	0
Qm_461_35	0
Qm_461_36	0
Qm_461_37	0
Qm_461_38	0
Qm_461_39	1
Qm_461_40	0
Qm_461_41	0
Qm_461_42	0
Qm_461_44	0
Qm_461_45	0
Qm_461_46	0
Qm_461_47	0
Qm_461_48	0
Qm_461_49	1
Qm_461_50	1
Qm_461_51	0
Qm_461_52	0
Qm_461_54	0
Qm_461_55	1
Qm_461_56	0
Qm_461_57	0
Qm_461_58	0
Qm_461_59	0
Qm_461_60	1
Qm_461_61	0
Qm_461_62	1
Qm_461_63	0
Qm_461_64	0
Qm_461_65	1
Qm_461_66	1
Qm_461_67	1
Qm_461_68	1
Qm_461_69	1
Qm_461_70	1
Qm_461_71	1
Qm_461_72	0
Qm_461_73	0
Qm_461_74	0
Qm_461_75	0
Qm_461_76	0
Qm_461_77	1
Qm_461_78	1
Qm_461_79	1
Qm_461_80	1
Qm_461_81	1
Qm_461_82	0
Qm_461_83	0
Qm_461_84	0
Qm_461_85	0
Qm_461_86	0
Qm_461_87	0
Qm_461_88	1
Qm_461_89	0
Qm_461_90	0
Qm_461_91	0
QM933_8941_01	1
QM933_8941_02	1
QM933_8941_03	0
QM933_8941_04	1
QM933_8941_05	1
QM933_8941_06	1
QM933_8941_07	1
QM933_8941_08	1
