# Supplementary material for: Synchronized moulting behaviour in trilobites from the Cambrian Series 2 of South China
Source: Sci Rep. 2020 Aug 24;10:14099. doi: 10.1038/s41598-020-70883-5 (PMC7445173; doi:10.1038/s41598-020-70883-5)
Supplement: Supplementary file 5 — Supplementary Dataset. [file 41598_2020_70883_MOESM5_ESM.zip › CODE/cast_10.txt]

Codigo	Tipo de fosil
Qm_461_01	0
Qm_461_02	0
Qm_461_03	0
Qm_461_04	1
Qm_461_05	0
Qm_461_06	0
Qm_461_07	0
Qm_461_08	0
Qm_461_09	1
Qm_461_10	0
Qm_461_11	0
Qm_461_12	1
Qm_461_13	0
Qm_461_14	0
Qm_461_15	0
Qm_461_16	0
Qm_461_17	0
Qm_461_18	0
Qm_461_19	0
Qm_461_20	1
Qm_461_21	0
Qm_461_22	0
Qm_461_23	0
Qm_461_24	1
Qm_461_25	0
Qm_461_27	1
Qm_461_28	1
Qm_461_29	0
Qm_461_30	1
Qm_461_31	1
Qm_461_32	0
Qm_461_33	1
Qm_461_34	0
Qm_461_35	0
Qm_461_36	0
Qm_461_37	0
Qm_461_38	0
Qm_461_39	1
Qm_461_40	0
Qm_461_41	0
Qm_461_42	0
Qm_461_44	0
Qm_461_45	0
Qm_461_46	0
Qm_461_47	0
Qm_461_48	0
Qm_461_49	1
Qm_461_50	1
Qm_461_51	0
Qm_461_52	0
Qm_461_54	0
Qm_461_55	1
Qm_461_56	0
Qm_461_57	0
Qm_461_58	0
Qm_461_59	0
Qm_461_60	1
Qm_461_61	0
Qm_461_62	1
Qm_461_63	0
Qm_461_64	0
Qm_461_65	1
Qm_461_66	1
Qm_461_67	1
Qm_461_68	1
Qm_461_69	1
Qm_461_70	1
Qm_461_71	1
Qm_461_72	0
Qm_461_73	0
Qm_461_74	0
Qm_461_75	0
Qm_461_76	0
Qm_461_77	1
Qm_461_78	1
Qm_461_79	1
Qm_461_80	1
Qm_461_81	1
Qm_461_82	0
Qm_461_83	0
Qm_461_84	0
Qm_461_85	0
Qm_461_86	0
Qm_461_87	0
Qm_461_88	1
Qm_461_89	0
Qm_461_90	0
Qm_461_91	0
