# Supplementary material for: Synchronized moulting behaviour in trilobites from the Cambrian Series 2 of South China
Source: Sci Rep. 2020 Aug 24;10:14099. doi: 10.1038/s41598-020-70883-5 (PMC7445173; doi:10.1038/s41598-020-70883-5)
Supplement: Supplementary file 5 — Supplementary Dataset. [file 41598_2020_70883_MOESM5_ESM.zip › CODE/cast_Q51.txt]

Codigo	Tipo de fosil
Q51_1207_01	1
Q51_1207_02	0
Q51_1207_03	1
Q51_1207_04	0
Q51_1207_05	1
Q51_1207_06	1
Q51_1207_07	1
Q51_1207_08	0
Q51_1207_09	1
Q51_1207_10	1
Q51_1207_11	1
Q51_1207_12	1
Q51_1207_13	1
Q51_1213_01	0
Q51_1213_02	1
Q51_1213_03	1
Q51_1213_04	1
Q51_1213_05	1
Q51_1213_06	1
Q51_1213_07	1
Q51_1213_08	0
Q51_1213_09	1
Q51_1213_10	1
Q51_1213_11	0
Q51_1213_12	0
Q51_1213_13	0
Q51_1213_14	1
Q51_1213_15	1
Q51_1213_16	0
Q51_1213_17	1
Q51_1213_18	1
Q51_1213_19	1
Q51_1213_20	0
Q51_1213_21	0
Q51_1213_22	0
Q51_1213_23	1
Q51_1213_24	1
Q51_1213_25	1
Q51_1213_26	0
Q51_1213_27	0
Q51_1216_01	1
Q51_1216_02	1
Q51_1216_03	1
Q51_1216_04	1
Q51_1216_05	1
Q51_1216_06	0
Q51_1216_07	0
Q51_1216_08	1
Q51_1216_09	0
Q51_1216_10	1
Q51_1216_11	0
Q51_1216_12	0
Q51_1216_13	1
Q51_1216_14	1
Q51_1216_15	1
Q51_1216_16	0
Q51_1216_17	0
Q51_1216_18	1
Q51_1216_19	0
Q51_1216_20	1
Q51_1216_21	1
Q51_1216_22	0
Q51_1216_23	1
Q51_1216_24	1
Q51_1216_25	0
Q51_1216_26	1
Q51_1216_27	1
Q51_1216_28	1
Q51_12188_01	0
Q51_12188_02	0
Q51_12188_03	1
Q51_12188_04	0
Q51_12188_05	1
Q51_12188_06	1
Q51_12188_07	1
Q51_12188_08	1
Q51_12188_09	0
Q51_12188_10	0
Q51_12188_11	1
Q51_12188_12	1
Q51_12188_13	1
Q51_12188_14	1
Q51_12188_15	0
Q51_12188_16	1
Q51_12188_17	1
Q51_12188_18	1
Q51_12188_19	1
Q51_12188_20	0
Q51_12188_21	0
Q51_12188_22	0
Q51_12188_23	0
Q51_12188_24	1
Q51_12188_25	0
Q51_12188_26	0
Q51_12188_28	0
Q51_12188_29	0
Q51_12188_30	1
Q51_12188_31	1
Q51_12188_32	0
Q51_12188_33	0
Q51_12188_34	0
Q51_12188_35	0
Q51_12188_36	1
Q51_12188_37	1
Q51_12188_38	0
Q51_12188_39	1
Q51_12188_40	1
Q51_12188_41	1
Q51_12188_42	1
Q51_12188_43	1
Q51_12188_44	1
Q51_12188_45	0
Q51_12188_46	0
