# Supplementary material for: Synchronized moulting behaviour in trilobites from the Cambrian Series 2 of South China
Source: Sci Rep. 2020 Aug 24;10:14099. doi: 10.1038/s41598-020-70883-5 (PMC7445173; doi:10.1038/s41598-020-70883-5)
Supplement: Supplementary file 5 — Supplementary Dataset. [file 41598_2020_70883_MOESM5_ESM.zip › CODE/cephF.txt]

Parte del fosil	Ancho cephalon	sp
1	0.58	1
0	0.75	1
1	0.78	1
13	0.82	1
1	0.83	1
0	0.92	1
1	0.93	1
0	0.94	1
1	0.95	1
1	0.95	1
13	0.96	1
1	01.03	1
1	01.07	1
13	01.07	2
1	01.08	1
12	02.02	2
12	02.03	2
1	02.05	2
1	02.07	2
12	02.08	2
1	02.09	2
0	03.01	1
0	03.01	1
2	03.01	1
1	03.03	2
0	03.04	1
2	03.04	1
11	03.04	2
2	03.07	1
2	03.07	1
1	03.08	1
0	1.00	1
1	1.00	1
1	1.03	1
0	1.04	2
1	1.04	2
1	1.05	2
0	1.06	1
0	1.07	1
0	1.08	1
0	1.08	1
11	1.08	1
1	1.08	2
1	1.10	1
1	1.10	1
0	1.11	1
0	1.13	1
1	1.13	1
1	1.15	2
1	1.17	1
1	1.17	1
1	1.18	1
13	1.18	1
1	1.19	1
1	1.19	2
13	1.19	2
0	1.20	1
0	1.20	1
1	1.21	1
1	1.22	1
0	1.24	1
1	1.25	1
1	1.25	2
0	1.26	1
6	1.29	1
1	1.32	1
13	1.32	1
1	1.33	1
1	1.33	1
1	1.34	1
0	1.35	1
1	1.36	1
0	1.36	2
1	1.38	1
1	1.38	2
1	1.39	1
1	1.39	1
1	1.43	2
1	1.44	1
13	1.44	1
13	1.44	2
1	1.45	2
1	1.46	1
1	1.47	1
1	1.49	1
1	1.49	1
1	1.50	1
0	1.50	2
1	1.51	2
0	1.53	2
0	1.54	2
1	1.56	1
0	1.60	1
1	1.60	2
11	1.62	1
2	1.62	1
1	1.62	2
1	1.62	2
1	1.65	2
0	1.66	2
11	1.66	2
0	1.67	1
11	1.67	1
0	1.68	1
1	1.69	2
1	1.69	2
0	1.70	1
1	1.70	2
1	1.71	1
1	1.71	1
11	1.72	1
1	1.73	2
1	1.73	2
2	1.74	1
1	1.75	1
0	1.77	1
1	1.78	2
0	1.79	1
1	1.79	2
1	1.79	2
1	1.80	2
1	1.80	2
1	1.81	2
1	1.82	2
0	1.83	1
1	1.83	2
0	1.84	1
0	1.84	1
1	1.84	2
1	1.85	1
1	1.85	2
1	1.85	2
0	1.87	1
0	1.87	2
0	1.87	3
1	1.88	1
1	1.89	1
1	1.89	2
1	1.89	2
1	1.89	2
0	1.90	2
1	1.90	2
1	1.90	2
13	1.90	2
1	1.91	2
11	1.92	1
16	1.92	1
1	1.93	1
0	1.95	2
1	1.95	2
0	1.98	1
1	1.98	2
1	1.99	1
1	1.99	2
1	1.99	2
14	2.00	1
1	2.01	1
14	2.01	1
11	2.03	2
1	2.07	2
1	2.07	2
1	2.07	2
0	2.08	1
1	2.08	1
1	2.08	2
11	2.08	2
1	2.08	3
0	2.10	1
1	2.10	2
1	2.10	2
0	2.11	1
1	2.11	2
2	2.12	1
0	2.13	1
1	2.13	2
10	2.14	2
0	2.15	1
1	2.15	2
1	2.15	2
1	2.15	2
0	2.15	3
14	2.16	1
1	2.16	2
1	2.16	2
11	2.16	2
0	2.17	1
0	2.17	2
1	2.17	2
1	2.17	3
1	2.18	1
20	2.19	2
0	2.20	1
11	2.20	1
1	2.20	2
1	2.21	2
1	2.21	2
0	2.22	1
11	2.24	2
14	2.25	2
1	2.26	2
1	2.26	2
11	2.26	2
0	2.27	1
1	2.27	2
1	2.27	2
11	2.29	2
1	2.30	2
1	2.30	2
1	2.31	2
1	2.31	2
1	2.32	1
1	2.32	1
19	2.32	1
1	2.32	2
1	2.32	2
0	2.33	1
1	2.33	2
1	2.35	2
1	2.36	1
1	2.36	1
2	2.36	1
1	2.36	2
1	2.37	1
1	2.37	1
1	2.37	3
1	2.39	1
0	2.40	1
11	2.40	1
2	2.40	1
1	2.40	2
1	2.41	2
1	2.41	2
1	2.41	3
1	2.46	1
0	2.46	2
1	2.46	2
1	2.47	1
1	2.47	2
1	2.48	2
1	2.48	2
13	2.48	2
0	2.49	1
0	2.49	1
1	2.49	1
14	2.49	1
1	2.49	2
1	2.49	2
1	2.49	2
1	2.50	2
1	2.50	2
1	2.53	2
1	2.53	2
1	2.53	3
1	2.55	2
1	2.55	2
11	2.55	2
6	2.56	1
1	2.56	2
1	2.57	2
0	2.58	1
0	2.59	1
12	2.59	1
1	2.60	1
1	2.60	1
1	2.60	2
1	2.60	3
0	2.61	1
0	2.62	1
1	2.62	2
1	2.65	2
1	2.66	2
1	2.67	2
0	2.68	1
0	2.68	1
0	2.68	2
1	2.69	2
1	2.70	2
1	2.72	2
1	2.73	3
2	2.76	1
1	2.76	2
0	2.77	1
1	2.77	2
1	2.78	2
0	2.80	1
1	2.80	1
11	2.80	2
1	2.81	1
1	2.81	2
1	2.83	1
0	2.84	1
11	2.85	2
1	2.86	3
12	2.87	1
1	2.87	2
1	2.87	2
0	2.88	1
1	2.89	1
1	2.89	2
1	2.89	2
1	2.91	2
0	2.93	1
0	2.95	1
1	2.96	2
1	2.97	2
1	2.97	3
14	2.98	1
2	2.98	1
0	2.99	1
0	3.00	1
1	3.00	1
14	3.00	1
1	3.04	2
0	3.05	2
14	3.11	1
2	3.11	1
0	3.12	1
0	3.13	1
2	3.13	1
0	3.14	1
14	3.17	2
2	3.19	1
1	3.19	2
1	3.21	1
0	3.23	1
1	3.24	2
1	3.29	1
0	3.30	2
0	3.31	1
1	3.35	2
1	3.36	1
1	3.39	1
0	3.42	1
2	3.44	1
0	3.45	1
11	3.46	1
20	3.46	2
1	3.48	1
2	3.56	1
14	3.57	1
1	3.60	1
0	3.62	1
0	3.63	1
14	3.63	1
2	3.63	1
0	3.64	1
14	3.67	1
4	3.68	1
1	3.72	1
20	3.81	1
0	3.84	1
2	3.90	2
1	3.92	1
0	4.04	1
2	4.10	1
2	4.81	1
2	4.93	1
17	5.34	1
2	5.37	1
