# Supplementary material for: Synchronized moulting behaviour in trilobites from the Cambrian Series 2 of South China
Source: Sci Rep. 2020 Aug 24;10:14099. doi: 10.1038/s41598-020-70883-5 (PMC7445173; doi:10.1038/s41598-020-70883-5)
Supplement: Supplementary file 5 — Supplementary Dataset. [file 41598_2020_70883_MOESM5_ESM.zip › CODE/cephF_Q51.txt]

Parte del fosil	Ancho cephalon	sp
1	1.62	2
0	1.66	2
1	02.05	2
11	2.24	2
1	2.81	2
1	2.91	2
1	3.35	2
1	3.24	2
1	1.69	2
1	2.65	2
0	1.04	2
13	0.96	1
1	2.16	2
1	1.85	2
1	1.91	2
1	1.36	1
1	2.76	2
1	1.60	2
1	1.98	2
1	2.72	2
1	2.33	2
0	2.17	2
1	1.43	2
1	1.15	2
1	2.08	1
1	0.95	1
1	2.46	2
1	2.07	2
1	1.79	2
0	1.24	1
1	2.89	2
1	1.85	2
1	2.07	2
1	2.78	2
1	1.04	2
1	2.08	3
0	4.04	1
0	1.95	2
0	2.99	1
0	3.30	2
1	2.60	2
20	3.81	1
0	2.15	3
0	3.05	2
1	2.17	3
1	0.95	1
0	1.84	1
0	1.26	1
0	1.87	3
13	0.82	1
1	1.71	1
1	2.50	2
0	1.87	2
0	1.60	1
0	1.50	2
0	1.11	1
1	2.53	2
14	3.17	2
0	1.53	2
0	2.80	1
