# Supplementary material for: Synchronized moulting behaviour in trilobites from the Cambrian Series 2 of South China
Source: Sci Rep. 2020 Aug 24;10:14099. doi: 10.1038/s41598-020-70883-5 (PMC7445173; doi:10.1038/s41598-020-70883-5)
Supplement: Supplementary file 5 — Supplementary Dataset. [file 41598_2020_70883_MOESM5_ESM.zip › CODE/cephF_Qm.txt]

Parte del fosil	Ancho cephalon	sp
0	1.35	1
1	1.84	2
1	2.07	2
1	1.32	1
11	2.85	2
1	2.13	2
1	1.89	2
0	1.90	2
13	2.48	2
1	2.49	2
1	1.62	2
1	2.39	1
20	3.46	2
13	1.18	1
1	1.05	2
1	1.33	1
1	2.35	2
0	2.46	2
1	2.77	2
1	1.80	2
1	2.48	2
0	1.07	1
0	1.13	1
1	1.03	1
0	2.22	1
1	2.57	2
0	1.36	2
1	2.08	2
1	1.82	2
1	2.87	2
1	1.73	2
0	1.54	2
1	1.47	1
1	2.21	2
6	1.29	1
1	2.11	2
14	2.25	2
1	1.81	2
1	0.78	1
1	2.20	2
14	2.49	1
1	1.65	2
1	1.19	2
0	0.92	1
1	1.70	2
1	1.45	2
1	2.26	2
1	0.93	1
11	1.67	1
0	1.98	1
1	1.75	1
11	2.08	2
1	2.31	2
1	2.30	2
1	2.32	2
1	1.73	2
1	2.31	2
1	2.15	2
13	1.44	2
1	2.27	2
1	2.53	2
0	2.68	2
1	1.00	1
1	2.01	1
11	1.66	2
1	1.39	1
0	1.20	1
1	2.15	2
14	2.01	1
11	2.55	2
14	2.98	1
1	3.48	1
1	2.26	2
1	1.99	2
1	2.47	2
1	1.90	2
0	1.70	1
13	1.90	2
20	2.19	2
1	2.55	2
1	2.96	2
1	3.19	2
0	1.00	1
0	1.67	1
1	1.78	2
1	3.04	2
1	1.08	2
1	2.10	2
2	3.90	2
1	1.90	2
11	2.03	2
1	0.83	1
19	2.32	1
0	0.94	1
0	0.75	1
0	2.68	1
0	2.17	1
0	2.49	1
0	2.59	1
