# Supplementary material for: Synchronized moulting behaviour in trilobites from the Cambrian Series 2 of South China
Source: Sci Rep. 2020 Aug 24;10:14099. doi: 10.1038/s41598-020-70883-5 (PMC7445173; doi:10.1038/s41598-020-70883-5)
Supplement: Supplementary file 5 — Supplementary Dataset. [file 41598_2020_70883_MOESM5_ESM.zip › CODE/datasetcode.py]

#!/usr/bin/env python2
# -*- coding: utf-8 -*-
"""
Created on Sat Mar 30 21:13:56 2019

@author: ACG
"""

import matplotlib
import numpy as np
import matplotlib.pyplot as plt
import matplotlib.patches as mpatches
import windrose
import matplotlib.cm as cm

#%%
############################### Import dataset

data1=np.loadtxt('ancho9.txt', skiprows=1, usecols=(1,2))
data1F=np.loadtxt('anchoF.txt', skiprows=1, usecols=(1,2))
data1F1=np.loadtxt('anchoF_Q51.txt', skiprows=1, usecols=(1,2))
data1F2=np.loadtxt('anchoF_Q52.txt', skiprows=1, usecols=(1,2))
data1Fm=np.loadtxt('anchoF_Qm.txt', skiprows=1, usecols=(1,2))
data2=np.loadtxt('largo9.txt', skiprows=1, usecols=(1,2))
data2F=np.loadtxt('largoF.txt', skiprows=1, usecols=(1,2))
data2FF=np.loadtxt('largo_solocompletos.txt', skiprows=1, usecols=(1,2))
data2FF1=np.loadtxt('largo_solocompletos_Q51.txt', skiprows=1, usecols=(1,2))
data2FF2=np.loadtxt('largo_solocompletos_Q52.txt', skiprows=1, usecols=(1,2))
data2FFm=np.loadtxt('largo_solocompletos_Qm.txt', skiprows=1, usecols=(1,2))
data3=np.loadtxt('ceph9.txt', skiprows=1, usecols=(1,2))
data3F=np.loadtxt('cephF.txt', skiprows=1, usecols=(1,2))
data3F1=np.loadtxt('cephF_Q51.txt', skiprows=1, usecols=(1,2))
data3F2=np.loadtxt('cephF_Q52.txt', skiprows=1, usecols=(1,2))
data3Fm=np.loadtxt('cephF_Qm.txt', skiprows=1, usecols=(1,2))
data4=np.loadtxt('ori.txt', skiprows=1, usecols=(1,))
data5=np.loadtxt('cast.txt', skiprows=1, usecols=(1,))
data6=np.loadtxt('ori-ancho.txt', skiprows=1, usecols=(1,3))
data6F=np.loadtxt('ori-solocompletos.txt', skiprows=1, usecols=(1,3))

escle1=np.loadtxt('escleritos_Q51.txt', skiprows=1, usecols=(1,))
escle5=np.loadtxt('escleritos_Q52.txt', skiprows=1, usecols=(1,))
escle9=np.loadtxt('escleritos_QM.txt', skiprows=1, usecols=(1,))
escle10=np.loadtxt('escleritos_10.txt', skiprows=1, usecols=(1,))

data61=np.loadtxt('ori_Q51.txt', skiprows=1, usecols=(1,3))
data62=np.loadtxt('ori_Q52.txt', skiprows=1, usecols=(1,3))
data63=np.loadtxt('ori_QM.txt', skiprows=1, usecols=(1,3))
data64=np.loadtxt('ori4.txt', skiprows=1, usecols=(1,3))

cast1=np.loadtxt('cast_Q51.txt', skiprows=1, usecols=(1,))
cast5=np.loadtxt('cast_Q52.txt', skiprows=1, usecols=(1,))
cast9=np.loadtxt('cast_QM.txt', skiprows=1, usecols=(1,))
cast10=np.loadtxt('cast_10.txt', skiprows=1, usecols=(1,))

spp1=np.loadtxt('spp_Q51.txt', skiprows=1, usecols=(1,))
spp5=np.loadtxt('spp_Q52.txt', skiprows=1, usecols=(1,))
spp9=np.loadtxt('spp_QM.txt', skiprows=1, usecols=(1,))

listaspp=np.loadtxt('spp_total.txt', skiprows=1, usecols=(1,))
lista1=np.loadtxt('spp_01.txt', skiprows=1, usecols=(1,))
lista2=np.loadtxt('spp_02.txt', skiprows=1, usecols=(1,))
lista3=np.loadtxt('spp_03.txt', skiprows=1, usecols=(1,))
lista4=np.loadtxt('spp_04.txt', skiprows=1, usecols=(1,))
lista5=np.loadtxt('spp_05.txt', skiprows=1, usecols=(1,))
lista6=np.loadtxt('spp_06.txt', skiprows=1, usecols=(1,))
lista7=np.loadtxt('spp_07.txt', skiprows=1, usecols=(1,))
lista8=np.loadtxt('spp_08.txt', skiprows=1, usecols=(1,))
lista9=np.loadtxt('spp_09.txt', skiprows=1, usecols=(1,))
lista10=np.loadtxt('spp_10.txt', skiprows=1, usecols=(1,))
lista11=np.loadtxt('spp_11.txt', skiprows=1, usecols=(1,))

#%%
############################### LARGO; ANCHO; CEPH

def dividesp(data):
    one=[]
    two=[]
    three=[]
    for i in range(len(data)):
        if (data[i,1]==1):
            one.append(data[i,0])
        if (data[i,1]==2):
            two.append(data[i,0])
        if (data[i,1]==3):
            three.append(data[i,0])
    return one, two, three

color3 = 'red'
color2 = 'green'
color1 = 'gold'

plt.figure(figsize=(48,24))

plt.subplot(341)
plt.title('Total', fontsize=30, loc='center',fontname='Arial')
plt.hist(dividesp(data2FF)[0], bins=17, color=color1, alpha=0.7)
plt.hist(dividesp(data2FF)[0], bins=17, color=color1, histtype='step')
plt.hist(dividesp(data2FF)[1], bins=12, color=color2, alpha=0.5)
plt.hist(dividesp(data2FF)[1], bins=12, color=color2, histtype='step')
plt.hist(dividesp(data2FF)[2], bins=6, color=color3, alpha=0.5)
plt.hist(dividesp(data2FF)[2], bins=6, color=color3, histtype='step')
plt.xlabel('Sclerite length (mm)',fontsize=22)
plt.ylabel('Number of sclerites',fontsize=22)
plt.text(5, 25, r'$n=341$', fontname='Arial', fontsize=33)
plt.text(.5, 25, r'A)', fontname='Arial', fontsize=33)
plt.xlim(0,7)
plt.ylim(0,30)

plt.subplot(342)
plt.title('Q51', fontsize=30, loc='center',fontname='Arial')
plt.hist(dividesp(data2FF1)[0], bins=16, color=color1, alpha=0.7)
plt.hist(dividesp(data2FF1)[0], bins=16, color=color1, histtype='step')
plt.hist(dividesp(data2FF1)[1], bins=12, color=color2, alpha=0.5)
plt.hist(dividesp(data2FF1)[1], bins=12, color=color2, histtype='step')
plt.hist(dividesp(data2FF1)[2], bins=3, color=color3, alpha=0.5)
plt.hist(dividesp(data2FF1)[2], bins=3, color=color3, histtype='step')
plt.xlabel('Sclerite length (mm)',fontsize=22)
plt.ylabel('Number of sclerites',fontsize=22)
plt.text(5, 17, r'$n=64$', fontname='Arial', fontsize=33)
plt.text(.5, 17, r'B)', fontname='Arial', fontsize=33)
plt.xlim(0,7)
plt.ylim(0,20)

plt.subplot(343)
plt.title('Q52', fontsize=30, loc='center',fontname='Arial')
plt.hist(dividesp(data2FF2)[0], bins=10, color=color1, alpha=0.7)
plt.hist(dividesp(data2FF2)[0], bins=10, color=color1, histtype='step')
plt.hist(dividesp(data2FF2)[1], bins=9, color=color2, alpha=0.5)
plt.hist(dividesp(data2FF2)[1], bins=9, color=color2, histtype='step')
plt.hist(dividesp(data2FF2)[2], bins=4, color=color3, alpha=0.5)
plt.hist(dividesp(data2FF2)[2], bins=4, color=color3, histtype='step')
plt.xlabel('Sclerite length (mm)',fontsize=22)
plt.ylabel('Number of sclerites',fontsize=22)
plt.text(5, 17, r'$n=176$', fontname='Arial', fontsize=33)
plt.text(.5, 17, r'C)', fontname='Arial', fontsize=33)
plt.xlim(0,7)
plt.ylim(0,20)

plt.subplot(344)
plt.title('Q53', fontsize=25, loc='center',fontname='Arial')
plt.hist(dividesp(data2FFm)[0], bins=10, color=color1, alpha=0.7)
plt.hist(dividesp(data2FFm)[0], bins=10, color=color1, histtype='step')
plt.hist(dividesp(data2FFm)[1], bins=10, color=color2, alpha=0.5)
plt.hist(dividesp(data2FFm)[1], bins=10, color=color2, histtype='step')
plt.hist(dividesp(data2FFm)[2], bins=10, color=color3, alpha=0.5)
plt.hist(dividesp(data2FFm)[2], bins=10, color=color3, histtype='step')
plt.xlabel('Sclerite length (mm)',fontsize=22)
plt.ylabel('Number of sclerites',fontsize=22)
plt.text(5, 17, r'$n=101$', fontname='Arial', fontsize=33)
plt.text(.5, 17, r'D)', fontname='Arial', fontsize=33)
plt.xlim(0,7)
plt.ylim(0,20)

plt.subplot(345)
plt.hist(dividesp(data1F)[0], bins=15, color=color1, alpha=0.7)
plt.hist(dividesp(data1F)[0], bins=15, color=color1, histtype='step')
plt.hist(dividesp(data1F)[1], bins=7, color=color2, alpha=0.5)
plt.hist(dividesp(data1F)[1], bins=7, color=color2, histtype='step')
plt.hist(dividesp(data1F)[2], bins=4, color=color3, alpha=0.5)
plt.hist(dividesp(data1F)[2], bins=4, color=color3, histtype='step')
plt.xlabel('Sclerite width (mm)',fontsize=22)
plt.ylabel('Number of sclerites',fontsize=22)
plt.text(5, 50, r'$n=449$', fontname='Arial', fontsize=33)
plt.text(.5, 50, r'E)', fontname='Arial', fontsize=33)
plt.xlim(0,7)
plt.ylim(0,60)

plt.subplot(346)
plt.hist(dividesp(data1F1)[0], bins=9, color=color1, alpha=0.7)
plt.hist(dividesp(data1F1)[0], bins=9, color=color1, histtype='step')
plt.hist(dividesp(data1F1)[1], bins=6, color=color2, alpha=0.5)
plt.hist(dividesp(data1F1)[1], bins=6, color=color2, histtype='step')
plt.hist(dividesp(data1F1)[2], bins=3, color=color3, alpha=0.5)
plt.hist(dividesp(data1F1)[2], bins=3, color=color3, histtype='step')
plt.xlabel('Sclerite width (mm)',fontsize=22)
plt.ylabel('Number of sclerites',fontsize=22)
plt.text(5, 25, r'$n=73$', fontname='Arial', fontsize=33)
plt.text(.5, 25, r'F)', fontname='Arial', fontsize=33)
plt.xlim(0,7)
plt.ylim(0,30)

plt.subplot(347)
plt.hist(dividesp(data1F2)[0], bins=15, color=color1, alpha=0.7)
plt.hist(dividesp(data1F2)[0], bins=15, color=color1, histtype='step')
plt.hist(dividesp(data1F2)[1], bins=7, color=color2, alpha=0.5)
plt.hist(dividesp(data1F2)[1], bins=7, color=color2, histtype='step')
plt.hist(dividesp(data1F2)[2], bins=4, color=color3, alpha=0.5)
plt.hist(dividesp(data1F2)[2], bins=4, color=color3, histtype='step')
plt.xlabel('Sclerite width (mm)',fontsize=22)
plt.ylabel('Number of sclerites',fontsize=22)
plt.text(5, 25, r'$n=247$', fontname='Arial', fontsize=33)
plt.text(.5, 25, r'G)', fontname='Arial', fontsize=33)
plt.xlim(0,7)
plt.ylim(0,30)

plt.subplot(348)
plt.hist(dividesp(data1Fm)[0], bins=10, color=color1, alpha=0.7)
plt.hist(dividesp(data1Fm)[0], bins=10, color=color1, histtype='step')
plt.hist(dividesp(data1Fm)[1], bins=7, color=color2, alpha=0.5)
plt.hist(dividesp(data1Fm)[1], bins=7, color=color2, histtype='step')
plt.hist(dividesp(data1Fm)[2], bins=15, color=color3, alpha=0.5)
plt.hist(dividesp(data1Fm)[2], bins=15, color=color3, histtype='step')
plt.xlabel('Sclerite width (mm)',fontsize=22)
plt.ylabel('Number of sclerites',fontsize=22)
plt.text(5, 25, r'$n=129$', fontname='Arial', fontsize=33)
plt.text(.5, 25, r'H)', fontname='Arial', fontsize=33)
plt.xlim(0,7)
plt.ylim(0,30)

plt.subplot(349)
plt.hist(dividesp(data3F)[0], bins=15, color=color1, alpha=0.7)
plt.hist(dividesp(data3F)[0], bins=15, color=color1, histtype='step')
plt.hist(dividesp(data3F)[1], bins=9, color=color2, alpha=0.5)
plt.hist(dividesp(data3F)[1], bins=9, color=color2, histtype='step')
plt.hist(dividesp(data3F)[2], bins=3, color=color3, alpha=0.5)
plt.hist(dividesp(data3F)[2], bins=3, color=color3, histtype='step')
plt.xlabel('Cephalon width (mm)',fontsize=22)
plt.ylabel('Number of sclerites',fontsize=22)
plt.text(5, 35, r'$n=359$', fontname='Arial', fontsize=33)
plt.text(.5, 35, r'I)', fontname='Arial', fontsize=33)
plt.xlim(0,7)
plt.ylim(0,45)

plt.subplot(3,4,10)
plt.hist(dividesp(data3F1)[0], bins=9, color=color1, alpha=0.7)
plt.hist(dividesp(data3F1)[0], bins=9, color=color1, histtype='step')
plt.hist(dividesp(data3F1)[1], bins=7, color=color2, alpha=0.5)
plt.hist(dividesp(data3F1)[1], bins=7, color=color2, histtype='step')
plt.hist(dividesp(data3F1)[2], bins=3, color=color3, alpha=0.5)
plt.hist(dividesp(data3F1)[2], bins=3, color=color3, histtype='step')
plt.xlabel('Cephalon width (mm)',fontsize=22)
plt.ylabel('Number of sclerites',fontsize=22)
plt.text(5, 20, r'$n=60$', fontname='Arial', fontsize=33)
plt.text(.5, 20, r'J)', fontname='Arial', fontsize=33)
plt.xlim(0,7)
plt.ylim(0,25)

plt.subplot(3,4,11)
plt.hist(dividesp(data3F2)[0], bins=15, color=color1, alpha=0.7)
plt.hist(dividesp(data3F2)[0], bins=15, color=color1, histtype='step')
plt.hist(dividesp(data3F2)[1], bins=9, color=color2, alpha=0.5)
plt.hist(dividesp(data3F2)[1], bins=9, color=color2, histtype='step')
plt.hist(dividesp(data3F2)[2], bins=3, color=color3, alpha=0.5)
plt.hist(dividesp(data3F2)[2], bins=3, color=color3, histtype='step')
plt.xlabel('Cephalon width (mm)',fontsize=22)
plt.ylabel('Number of sclerites',fontsize=22)
plt.text(5, 20, r'$n=200$', fontname='Arial', fontsize=33)
plt.text(.5, 20, r'K)', fontname='Arial', fontsize=33)
plt.xlim(0,7)
plt.ylim(0,25)

plt.subplot(3,4,12)
plt.hist(dividesp(data3Fm)[0], bins=8, color=color1, alpha=0.7)
plt.hist(dividesp(data3Fm)[0], bins=8, color=color1, histtype='step')
plt.hist(dividesp(data3Fm)[1], bins=12, color=color2, alpha=0.5)
plt.hist(dividesp(data3Fm)[1], bins=12, color=color2, histtype='step')
plt.hist(dividesp(data3Fm)[2], bins=12, color=color3, alpha=0.5)
plt.hist(dividesp(data3Fm)[2], bins=12, color=color3, histtype='step')
plt.xlabel('Cephalon width (mm)',fontsize=22)
plt.ylabel('Number of sclerites',fontsize=22)
plt.text(5, 20, r'$n=99$', fontname='Arial', fontsize=33)
plt.text(.5, 20, r'L)', fontname='Arial', fontsize=33)
plt.xlim(0,7)
plt.ylim(0,25)

plt.subplots_adjust(hspace=.3)

t1= mpatches.Patch(color='gold', label="$\it{P. arcticus}$", alpha=0.7)
t2= mpatches.Patch(color='green', label="$\it{D. duyunensis}$", alpha=0.5)
t3= mpatches.Patch(color='red', label="$\it{B. balangensis}$", alpha=0.5)

plt.figlegend( handles=[t1,t2,t3], loc='upper center', fontsize=20, ncol=4, labelspacing=0.1, bbox_to_anchor=(0.52,0.94))

plt.savefig('Histogramas_Final33.png')
plt.savefig('Histogramas_Final33.svg')

#%%
############ histogramas2

def dividesp(data):
    one=[]
    two=[]
    three=[]
    for i in range(len(data)):
        if (data[i,1]==1):
            one.append(data[i,0])
        if (data[i,1]==2):
            two.append(data[i,0])
        if (data[i,1]==3):
            three.append(data[i,0])
    return one, two, three

color3 = 'red'
color2 = 'green'
color1 = 'gold'

plt.figure(figsize=(38,38))

plt.subplot(331)
plt.title('Total', fontsize=30, loc='center',fontname='Arial')
plt.hist(data2FF[:,0], bins=15, label='Total n=342', alpha=0.8)
plt.xlim(0,8)
plt.ylim(0,50)
plt.xlabel('Sclerite length (mm)',fontsize=22)
plt.ylabel('Number of sclerites',fontsize=22)
plt.text(.5, 45, r'A)', fontname='Arial', fontsize=33)

plt.subplot(332)
plt.title('$\it{P. arcticus}$', fontsize=30, loc='center',fontname='Arial')
plt.hist(dividesp(data2FF)[0], bins=17, label='sp 1', color=color1, alpha=0.7)
plt.hist(dividesp(data2FF)[0], bins=17, color=color1, histtype='step')
plt.xlim(0,8)
plt.ylim(0,30)
plt.axvspan(5.68, 8, facecolor='gray', alpha=0.3)
plt.xlabel('Sclerite length (mm)',fontsize=22)
plt.ylabel('Number of sclerites',fontsize=22)
plt.text(.5, 27, r'B)', fontname='Arial', fontsize=33)

plt.subplot(333)
plt.title('$\it{D. duyunensis}$', fontsize=30, loc='center',fontname='Arial')
plt.hist(dividesp(data2FF)[1], bins=12, label='sp 2', color=color2, alpha=0.5)
plt.xlim(0,8)
plt.ylim(0,30)
plt.axvspan(5.18, 8, facecolor='gray', alpha=0.3)
plt.xlabel('Sclerite length (mm)',fontsize=22)
plt.ylabel('Number of sclerites',fontsize=22)
plt.text(.5, 27, r'C)', fontname='Arial', fontsize=33)

plt.subplot(334)
plt.hist(data1F[:,0], bins=15, label='Total n=450', alpha=0.8)
plt.xlim(0,8)
plt.xlabel('Sclerite width (mm)',fontsize=22)
plt.ylabel('Number of sclerites',fontsize=22)
plt.text(.5, 62, r'D)', fontname='Arial', fontsize=33)

plt.subplot(335)
plt.hist(dividesp(data1F)[0], bins=15, label='sp 1', color=color1, alpha=0.7)
plt.hist(dividesp(data1F)[0], bins=15, color=color1, histtype='step')
plt.xlim(0,8)
plt.ylim(0,45)
plt.axvspan(3.3, 8, facecolor='gray', alpha=0.3)
plt.xlabel('Sclerite width (mm)',fontsize=22)
plt.ylabel('Number of sclerites',fontsize=22)
plt.text(.5, 40, r'E)', fontname='Arial', fontsize=33)

plt.subplot(336)
plt.hist(dividesp(data1F)[1], bins=8, label='sp 2', color=color2, alpha=0.5)
plt.xlim(0,8)
plt.ylim(0,45)
plt.axvspan(3.09, 8, facecolor='gray', alpha=0.3)
plt.xlabel('Sclerite width (mm)',fontsize=22)
plt.ylabel('Number of sclerites',fontsize=22)
plt.text(.5, 40, r'F)', fontname='Arial', fontsize=33)

plt.subplot(337)
plt.hist(data3F[:,0], bins=15, label='Total n=360', alpha=0.8)
plt.xlim(0,8)
plt.xlabel('Cephalon width (mm)',fontsize=22)
plt.ylabel('Number of sclerites',fontsize=22)
plt.text(.5, 58.5, r'G)', fontname='Arial', fontsize=33)

plt.subplot(338)
plt.hist(dividesp(data3F)[0], bins=15, label='Proctor', color=color1, alpha=0.7)
plt.hist(dividesp(data3F)[0], bins=15, color=color1, histtype='step')
plt.xlim(0,8)
plt.ylim(0,45)
plt.axvspan(3.42, 8, facecolor='gray', alpha=0.3)
plt.xlabel('Cephalon width (mm)',fontsize=22)
plt.ylabel('Number of sclerites',fontsize=22)
plt.text(.5, 40, r'H)', fontname='Arial', fontsize=33)

plt.subplot(339)
plt.hist(dividesp(data3F)[1], bins=9, label='Duyanaspis', color=color2, alpha=0.5)
plt.xlim(0,8)
plt.ylim(0,45)
plt.axvspan(3.17, 8, facecolor='gray', alpha=0.3)
plt.xlabel('Cephalon width (mm)',fontsize=22)
plt.ylabel('Number of sclerites',fontsize=22)
plt.text(.5, 40, r'I)', fontname='Arial', fontsize=33)

plt.subplots_adjust(hspace=.15, wspace=.15) # ajustar el espacio horizontal entre subplots´

plt.savefig('Histogramas_2.png')
plt.savefig('Histogramas_2.svg')

#%%

############################## ORIENTACIONES


ws0 = data6F[:,1]
wd0 = data6F[:,0]
ws1 = data61[:,1]
wd1 = data61[:,0]
ws2 = data62[:,1]
wd2 = data62[:,0]
ws3 = data63[:,1]
wd3 = data63[:,0]
ws4 = data64[:,1]
wd4 = data64[:,0]

fig = plt.figure(figsize=(17,10))

ax = fig.add_subplot(131, projection="windrose")
ax.bar(wd1, ws1, bins=np.arange(0, 6, 1), cmap=cm.summer)
ax.set_xticklabels(['90'u"\u00b0", '45'u"\u00b0", '360'u"\u00b0", '315'u"\u00b0", '270'u"\u00b0", '225'u"\u00b0", '180'u"\u00b0", '135'u"\u00b0"])
ax.set_yticks([])
ax.set_title(r'n=92', loc='left', fontsize=20, fontname='Arial')

ax = fig.add_subplot(132, projection="windrose")
ax.bar(wd2, ws2, bins=np.arange(0, 6, 1), cmap=cm.summer)
ax.set_xticklabels(['90'u"\u00b0", '45'u"\u00b0", '360'u"\u00b0", '315'u"\u00b0", '270'u"\u00b0", '225'u"\u00b0", '180'u"\u00b0", '135'u"\u00b0"])
ax.set_yticks([])
ax.set_title(r'n=300', loc='left', fontsize=20, fontname='Arial')

ax = fig.add_subplot(133, projection="windrose")
ax.bar(wd3, ws3, bins=np.arange(0, 6, 1), cmap=cm.summer)
ax.set_xticklabels(['90'u"\u00b0", '45'u"\u00b0", '360'u"\u00b0", '315'u"\u00b0", '270'u"\u00b0", '225'u"\u00b0", '180'u"\u00b0", '135'u"\u00b0"])
ax.set_yticks([])
ax.set_title(r'n=203', loc='left', fontsize=20, fontname='Arial')

plt.subplots_adjust(wspace=.3) # ajustar el espacio horizontal entre ellas

o1= mpatches.Patch(color=(0.0,0.5019,0.4), label='<1 mm')
o2= mpatches.Patch(color=(0.2,0.6,0.4), label='1-2 mm')
o3= mpatches.Patch(color=(0.4,0.7019,0.4), label='2-3mm')
o4= mpatches.Patch(color=(0.6,0.8,0.4), label='3-4 mm')
o5= mpatches.Patch(color=(0.8,0.9019,0.4), label='4-5 mm')
o6= mpatches.Patch(color=(1.0,1.0,0.4), label='>5 mm')

plt.figlegend( handles=[o1,o2,o3,o4,o5,o6], loc='upper center', ncol=2, labelspacing=0.2, bbox_to_anchor=(.5,1.))

plt.savefig('orientaciones_Final33.png')
plt.savefig('orientaciones_Final33.svg')


#%%
############################## PIECHARTS
def organiza(lista):
    a=0
    b=0
    for i in range(len(lista)):
        if lista[i]==0:
            a=a+1
        else:
            b=b+1
    listafinal= [a,b]
    return listafinal

def organiza_partes(lista):
    CCT=0
    DCT=0
    CP=0
    ITF=0
    IS=0
    
    for i in range(len(lista)):
        if lista[i]==0 or lista[i]==20:
            CCT=CCT+1
        elif lista[i]==1 or lista[i]==7 or lista[i]==11 or lista[i]==12 or lista[i]==13 or lista[i]==14 or lista[i]==17 or lista[i]==18 or lista[i]==19:
            DCT=DCT+1
        elif lista[i]==2 or lista[i]==3 or lista[i]==4 or lista[i]==10 or lista[i]==16:
            CP=CP+1
        elif lista[i]==5 or lista[i]==6:
            ITF=ITF+1
        elif lista[i]==8:
            IS=IS+1
            #q1= organiza(cast1)
            
    listafinal= [CCT,DCT,ITF,CP,IS]
    
    if CCT==0:
        listafinal.remove(CCT)
    if DCT==0:
        listafinal.remove(DCT)
    if CP==0:
        listafinal.remove(CP) 
    if ITF==0:
        listafinal.remove(ITF)
    if IS==0:
        listafinal.remove(IS)            
    
    return listafinal

def organiza_spp(lista):
    sp1=0
    sp2=0
    sp3=0
    
    for i in range(len(lista)):
        if lista[i]==1:
            sp1=sp1+1
        elif lista[i]==2:
            sp2=sp2+1
        elif lista[i]==3:
            sp3=sp3+1
            
    listafinal= [sp1,sp2,sp3]
    
    if sp3==0:
        listafinal.remove(sp3)        
    
    return listafinal

q1= organiza(cast1)
q5= organiza(cast5)
q9= organiza(cast9)
q10= organiza(cast10)

labels = 'molt', 'cast'
colors = ['darkcyan', 'darkorange']

fig = plt.figure(figsize=(15,12))

plt.subplot(231)
plt.pie(q1, colors=colors, autopct='%1.1f%%', pctdistance=0.7, startangle=140, wedgeprops=dict(width=0.6, edgecolor='w'))
plt.axis('equal')
plt.title("A)", fontsize=22, fontname='Arial', loc='left')
plt.text(-0.3, -0.05, r'n=113', fontname='Arial', fontsize=22)

plt.subplot(232)
plt.pie(q5, colors=colors, autopct='%1.1f%%', pctdistance=0.7, startangle=140, wedgeprops=dict(width=0.6, edgecolor='w'))
plt.axis('equal')
plt.title("B)", fontsize=22, fontname='Arial', loc='left')
plt.text(-0.3, -0.05, r'n=470', fontname='Arial', fontsize=22)

plt.subplot(233)
plt.pie(q9, colors=colors, autopct='%1.1f%%', pctdistance=0.7, startangle=140, wedgeprops=dict(width=0.6, edgecolor='w'))
plt.axis('equal')
plt.title("C)", fontsize=22, fontname='Arial', loc='left')
plt.text(-0.3, -0.05, r'n=252', fontname='Arial', fontsize=22)

k1 = organiza_partes(escle1)
k5 = organiza_partes(escle5)
k9 = organiza_partes(escle9)
k10 = organiza_partes(escle10)

colors = ['skyblue', 'goldenrod', 'plum', 'gold', 'indianred']

plt.subplot(234)
plt.pie(k1,colors=colors, autopct='%1.1f%%', pctdistance=0.7, startangle=40, wedgeprops=dict(width=0.6, edgecolor='w'))
plt.axis('equal')
plt.title("D)", fontsize=22, fontname='Arial', loc='left')
plt.text(-0.3, -0.05, r'n=114', fontname='Arial', fontsize=22)

plt.subplot(235)
plt.pie(k5, colors=colors, autopct='%1.1f%%', pctdistance=0.7, startangle=60, wedgeprops=dict(width=0.6, edgecolor='w'))
plt.axis('equal')
plt.title("E)", fontsize=22, fontname='Arial', loc='left')
plt.text(-0.3, -0.05, r'n=485', fontname='Arial', fontsize=22)

plt.subplot(236)
plt.pie(k9, colors=colors, autopct='%1.1f%%', pctdistance=0.7, startangle=45, wedgeprops=dict(width=0.6, edgecolor='w'))
plt.axis('equal')
plt.title("F)", fontsize=22, fontname='Arial', loc='left')
plt.text(-0.3, -0.05, r'n=253', fontname='Arial', fontsize=22)

Cast= mpatches.Patch(color='darkorange', label= r'$\frown$')
Mold= mpatches.Patch(color='darkcyan', label= r'$\smile$')

CCT= mpatches.Patch(color='skyblue', label='CCT')
DCT= mpatches.Patch(color='goldenrod', label='DCT')
ICF= mpatches.Patch(color='plum', label='PC')
ITF= mpatches.Patch(color='gold', label='ITF')
IS= mpatches.Patch(color='indianred', label='IS')

plt.figlegend( handles=[Cast,Mold], loc=1 , ncol=1, fontsize=12, labelspacing=0.1 ,bbox_to_anchor=(0.98,0.75))
plt.figlegend( handles=[CCT,DCT,ITF,ICF,IS], loc=1 , ncol=1, fontsize=12, labelspacing=0.1,bbox_to_anchor=(0.98,0.35))

s1 = organiza_spp(spp1)
s5 = organiza_spp(spp5)
s9 = organiza_spp(spp9)

plt.subplots_adjust(wspace=.05)
plt.subplots_adjust(hspace=.15)

plt.savefig('Piechart_final33.png')
plt.savefig('Piechart_final33.svg')


#%%
############################## PIECHARTS2

def organiza_spp(lista):
    sp1=0
    sp2=0
    sp3=0
    sp4=0
    
    for i in range(len(lista)):
        if lista[i]==1:
            sp1=sp1+1
        elif lista[i]==2:
            sp2=sp2+1
        elif lista[i]==3:
            sp3=sp3+1
        elif lista[i]==4:
            sp4=sp4+1
        
    listafinal= [sp1,sp2,sp3,sp4]
    
    if sp3==0:
        listafinal.remove(sp3)        
    if sp4==0:
        listafinal.remove(sp4)
        
    return listafinal


s = organiza_spp(listaspp)
s1= organiza_spp(lista1)
s2= organiza_spp(lista2)
s3= organiza_spp(lista3)
s4= organiza_spp(lista4)
s5= organiza_spp(lista5)
s6= organiza_spp(lista6)
s7= organiza_spp(lista7)
s8= organiza_spp(lista8)
s9= organiza_spp(lista9)
s10= organiza_spp(lista10)
s11= organiza_spp(lista11)


plt.figure(figsize=(20,20))

rgb=['c','coral','yellowgreen','slateblue']

plt.subplot(341)
plt.pie(s1, colors=rgb, autopct='%1.1f%%', pctdistance=0.7, startangle=140, wedgeprops=dict(width=0.6, edgecolor='w'))
plt.axis('equal')
plt.title("A)", fontsize=22, fontname='Arial', loc='left')
plt.text(-0.25, -0.05, r'n=13', fontname='Arial', fontsize=22)

plt.subplot(342)
plt.pie(s2, colors=rgb, autopct='%1.1f%%', pctdistance=0.7, startangle=140, wedgeprops=dict(width=0.6, edgecolor='w'))
plt.axis('equal')
plt.title("B)", fontsize=22, fontname='Arial', loc='left')
plt.text(-0.25, -0.05, r'n=21', fontname='Arial', fontsize=22)

plt.subplot(343)
plt.pie(s3, colors=rgb, autopct='%1.1f%%', pctdistance=0.7, startangle=140, wedgeprops=dict(width=0.6, edgecolor='w'))
plt.axis('equal')
plt.title("C)", fontsize=22, fontname='Arial', loc='left')
plt.text(-0.25, -0.05, r'n=25', fontname='Arial', fontsize=22)
    
plt.subplot(344)
plt.pie(s4, colors=rgb, autopct='%1.1f%%', pctdistance=0.7, startangle=140, wedgeprops=dict(width=0.6, edgecolor='w'))
plt.axis('equal')
plt.title("D)", fontsize=22, fontname='Arial', loc='left')
plt.text(-0.25, -0.05, r'n=45', fontname='Arial', fontsize=22)

plt.subplot(345)
plt.pie(s5, colors=rgb, autopct='%1.1f%%', pctdistance=0.7, startangle=140, wedgeprops=dict(width=0.6, edgecolor='w'))
plt.axis('equal')
plt.title("E)", fontsize=22, fontname='Arial', loc='left')
plt.text(-0.3, -0.05, r'n=331', fontname='Arial', fontsize=22)
    
plt.subplot(346)
plt.pie(s6, colors=rgb, autopct='%1.1f%%', pctdistance=0.7, startangle=140, wedgeprops=dict(width=0.6, edgecolor='w'))
plt.axis('equal')
plt.title("F)", fontsize=22, fontname='Arial', loc='left')
plt.text(-0.25, -0.05, r'n=39', fontname='Arial', fontsize=22)

plt.subplot(347)
plt.pie(s7, colors=rgb, autopct='%1.1f%%', pctdistance=0.7, startangle=140, wedgeprops=dict(width=0.6, edgecolor='w'))
plt.axis('equal')
plt.title("G)", fontsize=22, fontname='Arial', loc='left')
plt.text(-0.2, -0.05, r'n=4', fontname='Arial', fontsize=22)

plt.subplot(348)
plt.pie(s8, colors=rgb, autopct='%1.1f%%', pctdistance=0.7, startangle=140, wedgeprops=dict(width=0.6, edgecolor='w'))
plt.axis('equal')
plt.title("H)", fontsize=22, fontname='Arial', loc='left')
plt.text(-0.25, -0.05, r'n=29', fontname='Arial', fontsize=22)
    
plt.subplot(349)
plt.pie(s9, colors=rgb, autopct='%1.1f%%', pctdistance=0.7, startangle=140, wedgeprops=dict(width=0.6, edgecolor='w'))
plt.axis('equal')
plt.title("I)", fontsize=22, fontname='Arial', loc='left')
plt.text(-0.3, -0.05, r'n=138', fontname='Arial', fontsize=22)

plt.subplot(3,4,10)
plt.pie(s10, colors=rgb, autopct='%1.1f%%', pctdistance=0.7, startangle=140, wedgeprops=dict(width=0.6, edgecolor='w'))
plt.axis('equal')
plt.title("J)", fontsize=22, fontname='Arial', loc='left')
plt.text(-0.25, -0.05, r'n=77', fontname='Arial', fontsize=22)
    
plt.subplot(3,4,11)
plt.pie(s11, colors=rgb, autopct='%1.1f%%', pctdistance=0.7, startangle=140, wedgeprops=dict(width=0.6, edgecolor='w'))
plt.axis('equal')
plt.title("K)", fontsize=22, fontname='Arial', loc='left')
plt.text(-0.2, -0.05, r'n=8', fontname='Arial', fontsize=22)

plt.subplot(3,4,12)
plt.pie(s, colors=rgb, autopct='%1.1f%%', pctdistance=0.7, startangle=140, wedgeprops=dict(width=0.6, edgecolor='w'))
plt.axis('equal')
plt.title("L)", fontsize=22, fontname='Arial', loc='left')
plt.text(-0.3, -0.05, r'n=729', fontname='Arial', fontsize=22)

Pa=mpatches.Patch(color='darkturquoise', label= "$\it{P.}$ $\it{arcticus}$")
Dd=mpatches.Patch(color='coral', label= "$\it{D.}$ $\it{duyunensis}$")
Bb=mpatches.Patch(color='yellowgreen', label= "$\it{B.}$ $\it{balanginensis}$")
Bsp=mpatches.Patch(color='slateblue', label= "$\it{Bathynotus}$ $\it{sp.}$")
plt.figlegend( handles=[Pa,Dd,Bb,Bsp], loc='upper center', fontsize=20, ncol=4, labelspacing=0.1, bbox_to_anchor=(0.5,0.1))

plt.subplots_adjust(wspace=.1)
plt.subplots_adjust(hspace=.1)

plt.savefig('Piechart_especies33.png')
plt.savefig('Piechart_especies33.svg')
