# Supplementary material for: Synchronized moulting behaviour in trilobites from the Cambrian Series 2 of South China
Source: Sci Rep. 2020 Aug 24;10:14099. doi: 10.1038/s41598-020-70883-5 (PMC7445173; doi:10.1038/s41598-020-70883-5)
Supplement: Supplementary file 5 — Supplementary Dataset. [file 41598_2020_70883_MOESM5_ESM.zip › CODE/escleritos_10.txt]

Codigo	Parte del fosil
Qm_461_01	1
Qm_461_02	1
Qm_461_03	1
Qm_461_04	1
Qm_461_05	1
Qm_461_06	1
Qm_461_07	1
Qm_461_08	1
Qm_461_09	13
Qm_461_10	6
Qm_461_11	6
Qm_461_12	1
Qm_461_13	1
Qm_461_14	6
Qm_461_15	11
Qm_461_16	6
Qm_461_17	1
Qm_461_18	1
Qm_461_19	1
Qm_461_20	1
Qm_461_21	11
Qm_461_22	0
Qm_461_23	6
Qm_461_24	6
Qm_461_25	1
Qm_461_27	0
Qm_461_28	1
Qm_461_29	6
Qm_461_30	1
Qm_461_31	11
Qm_461_32	1
Qm_461_33	5
Qm_461_34	1
Qm_461_35	0
Qm_461_36	1
Qm_461_37	1
Qm_461_38	11
Qm_461_39	5
Qm_461_40	1
Qm_461_41	14
Qm_461_42	11
Qm_461_43	8
Qm_461_44	11
Qm_461_45	14
Qm_461_46	5
Qm_461_47	6
Qm_461_48	11
Qm_461_49	1
Qm_461_50	1
Qm_461_51	1
Qm_461_52	1
Qm_461_53	1
Qm_461_54	1
Qm_461_55	1
Qm_461_56	0
Qm_461_57	1
Qm_461_58	1
Qm_461_59	5
Qm_461_60	7
Qm_461_61	13
Qm_461_62	20
Qm_461_63	1
Qm_461_64	1
Qm_461_65	1
Qm_461_66	1
Qm_461_67	0
Qm_461_68	0
Qm_461_69	1
Qm_461_70	1
Qm_461_71	11
Qm_461_72	1
Qm_461_73	1
Qm_461_74	1
Qm_461_75	2
Qm_461_76	1
Qm_461_77	1
Qm_461_78	6
Qm_461_79	1
Qm_461_80	6
Qm_461_81	6
Qm_461_82	6
Qm_461_83	11
Qm_461_84	2
Qm_461_85	1
Qm_461_86	11
Qm_461_87	11
Qm_461_88	1
Qm_461_89	1
Qm_461_90	1
Qm_461_91	19
