# Supplementary material for: Synchronized moulting behaviour in trilobites from the Cambrian Series 2 of South China
Source: Sci Rep. 2020 Aug 24;10:14099. doi: 10.1038/s41598-020-70883-5 (PMC7445173; doi:10.1038/s41598-020-70883-5)
Supplement: Supplementary file 5 — Supplementary Dataset. [file 41598_2020_70883_MOESM5_ESM.zip › CODE/escleritos_Q51.txt]

Codigo	Parte del fosil
Q51_1207_01	1
Q51_1207_02	0
Q51_1207_03	11
Q51_1207_04	1
Q51_1207_05	1
Q51_1207_06	11
Q51_1207_07	1
Q51_1207_08	6
Q51_1207_09	6
Q51_1207_10	1
Q51_1207_11	1
Q51_1207_12	1
Q51_1207_13	1
Q51_1213_01	2
Q51_1213_02	11
Q51_1213_03	1
Q51_1213_04	0
Q51_1213_05	12
Q51_1213_06	13
Q51_1213_07	1
Q51_1213_08	1
Q51_1213_09	1
Q51_1213_10	6
Q51_1213_11	0
Q51_1213_12	1
Q51_1213_13	1
Q51_1213_14	1
Q51_1213_15	1
Q51_1213_16	6
Q51_1213_17	6
Q51_1213_18	1
Q51_1213_19	12
Q51_1213_20	6
Q51_1213_21	6
Q51_1213_22	1
Q51_1213_23	11
Q51_1213_24	1
Q51_1213_25	11
Q51_1213_26	1
Q51_1213_27	1
Q51_1216_01	1
Q51_1216_02	6
Q51_1216_03	1
Q51_1216_04	0
Q51_1216_05	11
Q51_1216_06	1
Q51_1216_07	6
Q51_1216_08	1
Q51_1216_09	1
Q51_1216_10	1
Q51_1216_11	1
Q51_1216_12	11
Q51_1216_13	1
Q51_1216_14	1
Q51_1216_15	11
Q51_1216_16	1
Q51_1216_17	1
Q51_1216_18	0
Q51_1216_19	7
Q51_1216_20	1
Q51_1216_21	11
Q51_1216_22	6
Q51_1216_23	6
Q51_1216_24	1
Q51_1216_25	1
Q51_1216_26	14
Q51_1216_27	1
Q51_1216_28	1
Q51_12188_01	1
Q51_12188_02	0
Q51_12188_03	7
Q51_12188_04	6
Q51_12188_05	0
Q51_12188_06	0
Q51_12188_07	1
Q51_12188_08	0
Q51_12188_09	0
Q51_12188_10	1
Q51_12188_11	20
Q51_12188_12	1
Q51_12188_13	19
Q51_12188_14	0
Q51_12188_15	0
Q51_12188_16	1
Q51_12188_17	1
Q51_12188_18	1
Q51_12188_19	1
Q51_12188_20	6
Q51_12188_21	1
Q51_12188_22	0
Q51_12188_23	6
Q51_12188_24	11
Q51_12188_25	1
Q51_12188_26	0
Q51_12188_27	0
Q51_12188_28	13
Q51_12188_29	1
Q51_12188_30	1
Q51_12188_31	6
Q51_12188_32	0
Q51_12188_33	0
Q51_12188_34	0
Q51_12188_35	1
Q51_12188_36	0
Q51_12188_37	1
Q51_12188_38	1
Q51_12188_39	1
Q51_12188_40	14
Q51_12188_41	0
Q51_12188_42	1
Q51_12188_43	6
Q51_12188_44	1
Q51_12188_45	1
Q51_12188_46	0
