# Supplementary material for: Synchronized moulting behaviour in trilobites from the Cambrian Series 2 of South China
Source: Sci Rep. 2020 Aug 24;10:14099. doi: 10.1038/s41598-020-70883-5 (PMC7445173; doi:10.1038/s41598-020-70883-5)
Supplement: Supplementary file 5 — Supplementary Dataset. [file 41598_2020_70883_MOESM5_ESM.zip › CODE/escleritos_Q52.txt]

Codigo	Parte del fosil
A01	12
A02	1
A03	1
A04	1
A05	1
A06	11
A07	1
A08	13
A09	6
A10	2
A11	6
A12	1
A13	1
A14	0
A15	0
A16	0
A17	14
B01	13
B02	1
B03	1
B04	12
B05	6
B06	2
B07	1
B08	6
B09	6
B10	6
B11	6
B12	2
B13	1
B14	1
B15	1
B16	7
B17	1
B18	6
B19	6
B20	13
B21	5
C01	2
C03	1
C04	1
C05	1
C06	6
C07	1
C08	6
C09	6
C10	6
C11	6
C12	1
C13	0
C14	1
C15	0
C16	1
C17	0
C18	1
C19	1
C20	1
C21	6
C22	6
D01	1
D02	2
D03	1
D04	1
D05	2
D06	14
D07	1
D08	1
D09	16
D10	6
D11	1
D12	5
D13	1
D14	1
D15	1
D16	1
D17	6
D18	6
D19	6
D20	11
D21	14
D22	1
D23	1
D24	14
D25	17
D26	14
D27	6
D28	1
D29	1
D30	6
D32	6
D33	1
D34	6
D35	1
D36	12
D37	1
D38	6
D39	0
D40	1
D41	14
D42	1
D43	3
E01	0
E02	1
E03	6
E04	0
E05	4
E06	6
E07	7
E08	1
E09	1
E10	12
E11	6
E12	6
E13	1
E14	3
E15	11
E16	7
E17	2
E18	1
E19	11
E20	14
E21	2
E22	6
E23	6
E24	1
E25	1
E26	5
E27	11
E28	6
E29	0
E30	0
E31	6
E32	12
E33	1
E34	18
E35	6
E36	1
E37	6
E38	1
E39	1
E40	3
E41	3
F01	7
F02	20
F03	1
F04	6
F05	2
F06	17
F07	6
F08	11
F09	5
F10	1
F11	6
F12	13
F13	11
F14	1
F15	0
F16	1
F17	11
F18	6
F19	19
F20	1
F21	6
F22	1
F23	1
F24	1
F25	6
F26	0
F27	18
F28	1
F29	11
F30	12
F31	1
F32	0
F33	11
F34	1
F35	5
F36	1
F37	1
F38	6
F39	1
F40	18
F41	6
F42	2
F43	5
F44	14
F45	6
F46	6
F47	5
F48	1
F49	6
F50	5
G01	5
G02	5
G03	6
G04	2
G05	0
G06	11
G07	11
G08	11
G09	6
G10	3
G11	5
H01	6
H02	12
H03	12
H04	7
H05	2
H06	6
H07	6
H08	0
H09	1
H10	1
H11	5
H12	1
H13	1
H14	14
H15	6
H16	2
H17	1
H18	3
H19	6
H20	6
H21	6
H22	6
H23	1
H24	1
H25	6
H26	1
H27	13
H28	13
H29	1
H30	13
I01	18
I02	2
I03	1
I04	0
I05	11
I06	10
I07	1
I08	1
I09	5
I10	5
I11	1
I12	7
I13	1
I14	0
I15	1
I16	1
I17	6
I18	1
J01	2
J02	1
J03	6
J04	1
J05	6
J06	1
J07	6
J08	2
J09	11
J10	1
J11	1
J12	1
J13	6
J14	1
J15	1
J16	1
J17	1
J18	12
J19	6
J20	6
J21	6
J22	0
J23	6
J24	6
K01	0
K02	2
K03	1
K04	0
K05	1
K06	1
K07	5
K08	2
K09	6
K10	5
K11	6
K12	6
K13	1
K14	17
K15	2
K16	2
K17	6
K18	6
L01	1
L02	6
L03	1
L04	1
L05	12
L06	0
L07	0
L08	0
L09	12
L10	1
L11	18
L12	0
L13	1
L14	1
L15	1
L16	7
L17	1
L18	1
L19	12
L20	1
L21	1
L22	11
L23	6
L24	0
L25	12
L26	1
L27	12
L28	6
M01	1
M02	0
M03	1
M04	1
M05	2
M06	7
M07	6
M08	1
M09	6
M10	1
M11	1
M12	1
M13	14
M14	12
M15	19
M16	1
M17	1
M18	1
M19	16
M20	1
M21	1
M22	1
M23	6
M24	14
M25	1
M26	11
M27	6
M28	6
M29	14
M30	1
M31	1
M32	1
M33	10
M34	6
M35	3
M36	3
N01	1
N02	5
N03	11
N04	14
N05	11
N06	2
N07	2
N08	6
N09	2
N10	2
N11	1
N12	1
N13	1
N14	2
N15	2
N16	1
N17	0
N18	1
N19	1
N20	1
N21	1
N22	8
N23	6
N24	6
O01	1
O02	6
O03	2
O04	2
O05	8
O06	1
O07	6
O08	10
O09	0
O10	6
O11	6
O12	5
O13	1
O14	1
O15	5
O16	2
O17	1
O18	11
O19	1
O20	1
O21	1
O22	1
O23	11
O24	1
O25	2
Q52_2391_01	11
Q52_2391_02	1
Q52_2391_03	17
Q52_2391_04	0
Q52_2391_05	1
Q52_2391_06	0
Q52_2391_07	1
Q52_2391_08	1
Q52_2391_09	0
Q52_2391_10	1
Q52_2391_11	7
Q52_2391_12	1
Q52_2391_13	1
Q52_2391_14	1
Q52_2391_15	1
Q52_2391_16	1
Q52_2391_17	0
Q52_2391_18	1
Q52_2391_19	1
Q52_2391_20	1
Q52_2391_21	1
Q52_2391_22	1
Q52_2391_23	0
Q52_2391_24	1
Q52_2391_25	1
Q52_2391_26	0
Q52_2391_27	1
Q52_2391_28	0
Q52_2391_29	6
Q52_2391_30	0
Q52_2391_31	2
Q52_2391_32	0
Q52_2391_33	1
Q52_2391_34	1
Q52_2391_35	1
Q52_2391_36	0
Q52_2391_37	1
Q52_2391_38	1
Q52_2391_39	1
Q52_2391_40	2
Q52_2391_41	0
Q52_2391_42	0
Q52_4675_01	2
Q52_4675_02	2
Q52_4675_03	2
Q52_4675_04	5
Q52_674_01	11
Q52_674_02	1
Q52_674_03	0
Q52_674_04	0
Q52_674_05	0
Q52_674_06	0
Q52_674_07	0
Q52_674_08	1
Q52_674_09	0
Q52_674_10	0
Q52_674_11	0
Q52_674_12	1
Q52_674_13	0
Q52_674_14	11
Q52_674_15	1
Q52_674_16	14
Q52_674_17	0
Q52_674_18	1
Q52_674_19	0
Q52_674_20	1
Q52_674_21	17
Q52_674_22	11
Q52_674_23	11
Q52_674_24	0
Q52_674_25	0
Q52_674_26	1
Q52_674_27	1
Q52_674_28	1
Q52_674_29	6
Q52_674_30	0
Q52_674_31	0
Q52_674_32	0
Q52_674_33	11
