# Supplementary material for: Synchronized moulting behaviour in trilobites from the Cambrian Series 2 of South China
Source: Sci Rep. 2020 Aug 24;10:14099. doi: 10.1038/s41598-020-70883-5 (PMC7445173; doi:10.1038/s41598-020-70883-5)
Supplement: Supplementary file 5 — Supplementary Dataset. [file 41598_2020_70883_MOESM5_ESM.zip › CODE/escleritos_QM.txt]

Codigo	Parte del fosil
QM_15_01	0
QM_15_02	0
QM_15_03	0
QM_15_04	0
QM_15_05	0
QM_15_06	0
QM_15_07	0
QM_15_08	0
QM_15_09	1
QM_15_10	0
QM_15_100	1
QM_15_101	6
QM_15_102	1
QM_15_103	1
QM_15_104	11
QM_15_105	1
QM_15_106	6
QM_15_107	6
QM_15_108	1
QM_15_11	1
QM_15_110	11
QM_15_111	1
QM_15_112	11
QM_15_113	1
QM_15_114	6
QM_15_115	1
QM_15_116	11
QM_15_117	1
QM_15_118	11
QM_15_119	6
QM_15_12	0
QM_15_120	1
QM_15_121	11
QM_15_122	11
QM_15_123	1
QM_15_124	13
QM_15_125	1
QM_15_126	6
QM_15_127	1
QM_15_128	1
QM_15_129	1
QM_15_13	20
QM_15_130	1
QM_15_131	1
QM_15_132	1
QM_15_133	1
QM_15_134	1
QM_15_135	1
QM_15_136	13
QM_15_137	1
QM_15_138	1
QM_15_139	1
QM_15_14	0
QM_15_140	1
QM_15_141	1
QM_15_142	1
QM_15_143	2
QM_15_144	0
QM_15_145	0
QM_15_146	0
QM_15_147	1
QM_15_148	6
QM_15_149	0
QM_15_15	0
QM_15_150	1
QM_15_151	1
QM_15_152	11
QM_15_153	6
QM_15_154	6
QM_15_155	11
QM_15_156	0
QM_15_157	1
QM_15_16	1
QM_15_17	1
QM_15_18	1
QM_15_19	1
QM_15_20	1
QM_15_21	1
QM_15_22	0
QM_15_23	0
QM_15_24	0
QM_15_25	0
QM_15_26	0
QM_15_27	0
QM_15_28	1
QM_15_29	1
QM_15_30	1
QM_15_31	1
QM_15_32	1
QM_15_33	11
QM_15_34	1
QM_15_35	11
QM_15_36	6
QM_15_37	1
QM_15_38	13
QM_15_39	13
QM_15_40	1
QM_15_41	6
QM_15_42	1
QM_15_43	1
QM_15_44	11
QM_15_45	1
QM_15_46	1
QM_15_47	6
QM_15_48	1
QM_15_49	1
QM_15_50	14
QM_15_51	1
QM_15_52	1
QM_15_53	1
QM_15_54	1
QM_15_55	1
QM_15_56	6
QM_15_57	1
QM_15_58	14
QM_15_59	13
QM_15_60	13
QM_15_61	6
QM_15_62	1
QM_15_63	1
QM_15_64	1
QM_15_65	1
QM_15_66	1
QM_15_67	13
QM_15_68	1
QM_15_69	1
QM_15_70	11
QM_15_71	0
QM_15_72	0
QM_15_73	6
QM_15_74	0
QM_15_75	1
QM_15_76	0
QM_15_77	1
QM_15_78	1
QM_15_79	6
QM_15_80	1
QM_15_81	1
QM_15_83	11
QM_15_84	1
QM_15_85	1
QM_15_86	0
QM_15_87	1
QM_15_88	11
QM_15_89	1
QM_15_90	1
QM_15_91	1
QM_15_92	1
QM_15_93	1
QM_15_94	6
QM_15_95	11
QM_15_96	1
QM_15_97	1
QM_15_98	11
QM_15_99	1
Qm_461_01	1
Qm_461_02	1
Qm_461_03	1
Qm_461_04	1
Qm_461_05	1
Qm_461_06	1
Qm_461_07	1
Qm_461_08	1
Qm_461_09	13
Qm_461_10	6
Qm_461_11	6
Qm_461_12	1
Qm_461_13	1
Qm_461_14	6
Qm_461_15	11
Qm_461_16	6
Qm_461_17	1
Qm_461_18	1
Qm_461_19	1
Qm_461_20	1
Qm_461_21	11
Qm_461_22	0
Qm_461_23	6
Qm_461_24	6
Qm_461_25	1
Qm_461_27	0
Qm_461_28	1
Qm_461_29	6
Qm_461_30	1
Qm_461_31	11
Qm_461_32	1
Qm_461_33	5
Qm_461_34	1
Qm_461_35	0
Qm_461_36	1
Qm_461_37	1
Qm_461_38	11
Qm_461_39	5
Qm_461_40	1
Qm_461_41	14
Qm_461_42	11
Qm_461_43	8
Qm_461_44	11
Qm_461_45	14
Qm_461_46	5
Qm_461_47	6
Qm_461_48	11
Qm_461_49	1
Qm_461_50	1
Qm_461_51	1
Qm_461_52	1
Qm_461_53	1
Qm_461_54	1
Qm_461_55	1
Qm_461_56	0
Qm_461_57	1
Qm_461_58	1
Qm_461_59	5
Qm_461_60	7
Qm_461_61	13
Qm_461_62	20
Qm_461_63	1
Qm_461_64	1
Qm_461_65	1
Qm_461_66	1
Qm_461_67	0
Qm_461_68	0
Qm_461_69	1
Qm_461_70	1
Qm_461_71	11
Qm_461_72	1
Qm_461_73	1
Qm_461_74	1
Qm_461_75	2
Qm_461_76	1
Qm_461_77	1
Qm_461_78	6
Qm_461_79	1
Qm_461_80	6
Qm_461_81	6
Qm_461_82	6
Qm_461_83	11
Qm_461_84	2
Qm_461_85	1
Qm_461_86	11
Qm_461_87	11
Qm_461_88	1
Qm_461_89	1
Qm_461_90	1
Qm_461_91	19
QM933_8941_01	0
QM933_8941_02	1
QM933_8941_03	0
QM933_8941_04	0
QM933_8941_05	0
QM933_8941_06	0
QM933_8941_07	0
QM933_8941_08	1
