# Supplementary material for: Synchronized moulting behaviour in trilobites from the Cambrian Series 2 of South China
Source: Sci Rep. 2020 Aug 24;10:14099. doi: 10.1038/s41598-020-70883-5 (PMC7445173; doi:10.1038/s41598-020-70883-5)
Supplement: Supplementary file 5 — Supplementary Dataset. [file 41598_2020_70883_MOESM5_ESM.zip › CODE/largo9.txt]

Parte del fosil	Largo maximo	sp
5	0.73	1
13	0.95	2
1	0.97	1
6	01.08	2
5	02.03	1
1	03.02	2
6	03.02	2
11	03.04	1
1	03.06	2
6	03.08	3
12	04.03	3
14	04.04	2
1	04.07	2
1	04.09	2
5	1.03	1
1	1.11	1
1	1.11	2
2	1.13	1
0	1.15	1
6	1.18	1
1	1.20	1
6	1.31	1
1	1.33	1
11	1.34	2
16	1.34	1
2	1.35	2
6	1.35	2
0	1.42	2
2	1.44	1
1	1.45	2
5	1.48	1
1	1.55	1
1	1.58	1
1	1.60	1
11	1.63	2
14	1.64	1
11	1.65	1
1	1.67	2
6	1.68	2
6	1.69	1
1	1.70	3
5	1.75	1
1	1.78	2
2	1.78	1
2	1.84	1
18	1.85	2
0	1.87	2
11	1.87	1
1	1.88	1
6	1.91	3
1	1.92	1
6	1.93	2
1	1.94	2
2	1.94	1
2	1.95	2
1	1.97	2
1	1.97	2
1	1.99	1
6	2.00	1
1	2.02	2
6	2.06	2
11	2.07	2
0	2.10	1
6	2.12	2
11	2.15	2
0	2.16	1
1	2.17	1
11	2.17	2
2	2.22	1
11	2.23	2
13	2.23	2
6	2.23	1
6	2.23	2
11	2.26	2
11	2.28	2
1	2.30	2
1	2.31	2
17	2.34	1
1	2.35	2
1	2.36	2
1	2.37	1
0	2.38	1
11	2.41	1
1	2.45	1
1	2.45	2
11	2.46	2
2	2.46	1
13	2.47	1
0	2.51	2
1	2.51	3
2	2.51	1
1	2.53	2
1	2.54	1
1	2.54	2
1	2.54	2
11	2.54	1
11	2.57	1
11	2.60	2
1	2.61	2
1	2.62	2
11	2.62	2
1	2.63	2
1	2.64	2
1	2.65	2
6	2.65	2
1	2.66	1
1	2.66	2
11	2.67	2
0	2.68	1
1	2.68	2
1	2.69	2
1	2.71	2
6	2.72	3
2	2.73	1
1	2.75	2
14	2.76	1
0	2.77	2
19	2.77	1
2	2.77	1
0	2.79	1
1	2.81	2
0	2.84	2
1	2.84	1
1	2.85	1
0	2.88	2
1	2.90	1
1	2.91	2
1	2.92	1
1	2.94	1
1	2.94	2
1	2.97	2
11	2.99	2
0	3.01	1
1	3.06	3
1	3.06	3
6	3.10	2
1	3.11	2
11	3.11	4
6	3.11	1
1	3.14	2
0	3.17	1
0	3.17	1
11	3.20	2
6	3.22	2
11	3.24	2
11	3.30	1
5	3.32	1
0	3.35	1
1	3.35	2
1	3.37	2
1	3.38	1
1	3.38	2
1	3.41	1
6	3.41	1
17	3.42	1
1	3.43	3
1	3.45	2
17	3.45	1
11	3.46	1
11	3.46	2
0	3.47	2
1	3.47	2
1	3.47	3
0	3.50	1
6	3.51	1
1	3.52	2
11	3.52	2
0	3.53	2
1	3.56	2
1	3.57	1
11	3.57	2
1	3.58	2
1	3.58	2
11	3.58	2
6	3.58	2
0	3.59	2
1	3.59	2
19	3.60	1
1	3.61	2
0	3.62	2
1	3.67	2
0	3.70	2
1	3.71	2
1	3.76	2
1	3.77	2
1	3.77	2
1	3.77	2
1	3.81	2
12	3.81	2
1	3.82	2
0	3.87	1
6	3.87	1
6	3.88	1
1	3.89	1
11	3.89	1
1	3.90	2
11	3.91	2
1	3.92	1
1	3.93	2
1	3.93	2
1	3.93	2
1	3.95	2
1	3.95	3
1	3.97	2
11	3.98	2
1	3.99	2
1	4.02	2
11	4.02	2
1	4.04	2
19	4.04	2
1	4.05	1
1	4.13	2
1	4.13	2
1	4.14	2
1	4.16	2
1	4.24	2
1	4.25	3
1	4.26	2
1	4.34	1
11	4.35	2
1	4.36	2
11	4.36	1
1	4.51	2
1	4.51	2
6	4.52	2
0	4.54	1
1	4.58	2
1	4.62	1
1	4.67	1
1	4.68	2
0	4.72	2
0	4.81	1
0	4.82	1
1	4.84	1
11	4.85	2
1	4.94	2
14	5.15	1
1	5.18	2
1	5.20	1
1	5.27	1
1	5.37	1
14	5.48	1
1	5.72	1
14	5.73	1
6	5.80	1
1	5.88	1
1	5.96	2
1	7.41	1
1	0.86	1
6	01.02	1
1	02.01	1
1	02.03	1
1	02.04	2
13	02.07	2
2	02.07	1
2	02.07	1
6	02.08	1
6	03.01	1
1	03.05	2
12	03.08	3
6	04.01	1
1	04.04	2
1	04.04	2
1	04.05	2
12	04.06	2
1	04.09	1
12	04.09	2
1	05.02	2
1	05.05	1
0	05.08	1
14	06.04	1
2	1.03	1
6	1.08	1
2	1.12	1
0	1.13	1
0	1.19	1
1	1.19	1
6	1.23	2
1	1.27	1
1	1.29	1
6	1.29	2
1	1.31	1
1	1.34	1
13	1.34	1
6	1.35	1
1	1.36	1
5	1.36	1
0	1.38	1
1	1.38	1
13	1.39	1
5	1.42	1
6	1.42	1
0	1.43	1
10	1.43	2
6	1.44	2
1	1.45	1
0	1.46	1
1	1.46	1
6	1.47	1
1	1.50	1
2	1.50	1
11	1.54	1
6	1.54	2
0	1.55	1
6	1.55	2
0	1.56	1
0	1.58	1
1	1.58	1
1	1.59	1
0	1.60	1
11	1.61	1
6	1.61	1
0	1.62	1
2	1.64	1
6	1.64	3
0	1.66	1
16	1.66	1
2	1.66	1
2	1.66	1
5	1.66	1
1	1.67	1
11	1.67	2
1	1.69	1
1	1.69	1
0	1.71	1
1	1.72	2
11	1.72	1
0	1.73	1
1	1.73	1
6	1.75	1
2	1.77	1
1	1.78	2
13	1.78	2
0	1.79	1
6	1.79	1
13	1.81	1
1	1.82	1
1	1.82	1
0	1.83	1
1	1.83	1
1	1.84	1
1	1.87	2
2	1.87	1
1	1.88	1
6	1.88	2
6	1.88	2
1	1.90	1
6	1.92	1
2	1.94	1
5	1.94	2
2	1.95	1
6	1.96	1
1	1.97	1
11	1.97	2
2	1.97	1
1	1.98	2
2	1.99	2
0	2.03	1
0	2.04	2
1	2.04	2
11	2.07	2
11	2.08	2
13	2.08	1
11	2.09	1
1	2.10	1
1	2.12	1
6	2.12	1
1	2.14	1
1	2.14	2
1	2.15	1
2	2.15	1
0	2.16	1
1	2.19	1
2	2.19	1
1	2.21	2
1	2.21	2
1	2.22	1
0	2.24	1
1	2.24	2
5	2.24	1
6	2.24	1
2	2.26	1
1	2.27	1
0	2.28	1
1	2.28	1
13	2.28	1
1	2.29	1
1	2.29	2
6	2.29	2
7	2.29	1
1	2.30	1
11	2.31	1
18	2.31	2
0	2.33	2
1	2.33	2
1	2.36	2
11	2.36	1
2	2.36	2
1	2.37	1
6	2.38	2
6	2.38	3
1	2.39	1
0	2.40	1
1	2.40	2
11	2.41	2
6	2.41	1
6	2.44	1
1	2.47	1
13	2.48	2
0	2.50	1
1	2.50	2
1	2.51	1
11	2.54	1
1	2.55	2
11	2.55	2
5	2.56	1
2	2.58	1
1	2.59	1
4	2.60	1
6	2.62	1
1	2.63	2
1	2.66	1
6	2.66	2
2	2.68	1
0	2.69	1
0	2.70	1
5	2.70	1
0	2.72	1
1	2.72	2
11	2.73	2
1	2.74	1
0	2.76	2
0	2.76	2
1	2.76	2
6	2.77	2
0	2.79	1
6	2.79	2
7	2.81	1
0	2.82	1
1	2.82	1
1	2.82	2
1	2.82	2
1	2.82	2
18	2.83	2
6	2.83	1
1	2.84	2
0	2.86	2
6	2.87	1
0	2.89	3
2	2.90	1
7	2.92	1
0	2.93	2
0	2.93	2
1	2.93	2
6	2.93	1
6	2.96	2
6	2.96	2
6	2.96	3
6	2.97	1
1	2.98	2
1	2.98	2
1	3.01	3
11	3.01	2
2	3.01	1
0	3.03	1
0	3.06	1
1	3.07	2
1	3.07	2
14	3.08	1
1	3.10	2
1	3.11	1
1	3.11	2
12	3.11	2
1	3.13	2
1	3.14	1
0	3.15	1
0	3.15	2
14	3.15	1
6	3.15	1
0	3.16	1
1	3.16	2
1	3.17	1
12	3.17	1
12	3.18	2
1	3.19	3
11	3.20	2
0	3.21	1
14	3.21	1
6	3.23	1
0	3.24	1
20	3.24	2
1	3.25	1
1	3.26	2
1	3.27	2
6	3.28	1
1	3.29	2
1	3.29	2
14	3.29	2
7	3.29	1
1	3.30	2
1	3.31	2
0	3.32	1
0	3.32	3
1	3.32	2
6	3.32	1
6	3.32	2
1	3.34	1
6	3.34	1
1	3.35	2
1	3.35	3
1	3.37	1
6	3.37	1
0	3.39	2
1	3.39	1
1	3.39	2
2	3.39	1
6	3.39	1
0	3.40	1
20	3.40	2
1	3.41	2
1	3.41	2
1	3.42	2
1	3.43	2
6	3.43	1
1	3.44	2
1	3.45	2
1	3.45	2
7	3.45	1
1	3.47	1
1	3.47	2
12	3.47	2
0	3.48	1
1	3.48	2
1	3.48	3
0	3.51	1
1	3.52	2
6	3.52	1
1	3.54	2
12	3.55	2
1	3.57	2
12	3.57	2
1	3.58	2
12	3.59	2
0	3.60	1
1	3.60	2
1	3.60	2
1	3.60	2
1	3.61	2
1	3.62	1
0	3.63	1
11	3.64	2
19	3.65	1
7	3.66	1
1	3.68	1
1	3.68	2
6	3.68	3
1	3.70	2
6	3.70	1
1	3.71	2
11	3.72	2
0	3.73	1
14	3.73	1
0	3.74	1
1	3.74	2
6	3.74	1
0	3.75	1
0	3.75	1
1	3.75	1
12	3.75	2
6	3.75	2
6	3.76	1
0	3.77	2
1	3.77	2
1	3.77	2
6	3.78	1
6	3.80	3
1	3.82	3
0	3.83	2
1	3.83	2
1	3.83	3
7	3.83	1
1	3.84	2
13	3.84	2
0	3.85	3
1	3.85	2
1	3.89	2
1	3.90	2
0	3.92	2
1	3.92	1
1	3.93	2
11	3.93	2
1	3.97	2
1	3.98	1
6	3.98	1
1	3.99	1
1	3.99	2
14	3.99	2
14	4.00	1
1	4.06	2
1	4.09	2
1	4.10	1
1	4.10	2
1	4.11	1
1	4.11	2
1	4.11	2
0	4.12	1
1	4.12	2
1	4.13	2
1	4.14	1
1	4.15	3
1	4.16	3
1	4.17	2
1	4.18	2
12	4.19	2
0	4.21	1
1	4.21	2
6	4.21	1
6	4.21	3
1	4.23	2
1	4.23	3
6	4.23	1
1	4.24	2
1	4.25	2
1	4.25	3
1	4.29	2
0	4.31	1
1	4.31	2
14	4.31	1
20	4.31	1
1	4.32	2
1	4.33	2
1	4.33	2
1	4.33	2
0	4.34	1
1	4.34	1
1	4.34	1
1	4.35	2
11	4.36	2
6	4.36	1
1	4.37	1
1	4.37	2
0	4.39	1
1	4.41	2
1	4.41	2
1	4.42	2
0	4.45	1
13	4.45	2
1	4.46	2
1	4.48	2
1	4.50	2
1	4.50	2
11	4.50	1
1	4.52	1
7	4.52	1
7	4.53	1
1	4.55	2
1	4.55	2
12	4.55	1
1	4.59	2
14	4.60	1
1	4.61	3
0	4.62	1
1	4.62	1
1	4.62	2
1	4.62	2
0	4.67	1
1	4.67	1
6	4.67	1
0	4.68	1
1	4.68	2
0	4.71	1
0	4.71	2
12	4.74	1
1	4.75	1
1	4.75	2
1	4.75	2
0	4.76	1
1	4.78	2
0	4.79	1
1	4.82	2
1	4.83	2
0	4.84	1
1	4.84	2
0	4.88	1
0	4.89	1
1	4.90	2
1	4.93	2
1	4.97	1
1	5.00	2
1	5.04	2
1	5.10	2
1	5.12	1
6	5.14	1
1	5.15	2
0	5.16	1
0	5.17	1
0	5.17	1
14	5.18	2
1	5.22	2
1	5.22	2
14	5.23	1
0	5.24	1
1	5.24	1
14	5.24	1
14	5.30	1
0	5.35	1
0	5.35	2
1	5.39	1
0	5.45	1
1	5.49	2
1	5.50	2
7	5.64	1
0	5.68	1
0	5.68	2
7	5.68	1
0	5.75	1
0	5.77	1
0	5.79	1
0	5.84	1
1	6.14	1
1	6.29	1
0	6.33	1
17	6.45	1
1	6.49	1
