# Supplementary material for: Synchronized moulting behaviour in trilobites from the Cambrian Series 2 of South China
Source: Sci Rep. 2020 Aug 24;10:14099. doi: 10.1038/s41598-020-70883-5 (PMC7445173; doi:10.1038/s41598-020-70883-5)
Supplement: Supplementary file 5 — Supplementary Dataset. [file 41598_2020_70883_MOESM5_ESM.zip › CODE/largo_solocompletos_Q51.txt]

Parte del fosil	Largo maximo	sp
1	2.82	2
0	2.93	2
1	3.39	2
1	4.46	2
1	4.18	2
1	5.49	2
1	5.50	2
1	2.33	2
1	5.00	2
0	2.04	2
12	3.55	2
13	1.34	1
1	4.41	2
1	3.32	2
1	3.54	2
1	2.22	1
12	3.17	1
1	4.29	2
1	2.72	2
1	3.52	2
1	4.41	2
1	3.60	2
0	3.92	2
1	2.21	2
1	1.72	2
1	3.47	1
1	1.19	1
1	4.11	2
1	3.48	2
1	3.43	2
0	2.03	1
1	4.75	2
1	3.29	2
1	4.17	2
14	3.29	2
1	4.37	2
1	1.98	2
1	3.01	3
0	6.33	1
0	3.39	2
0	5.17	1
0	5.68	2
1	4.33	2
0	3.32	3
0	5.35	2
1	4.33	2
1	3.35	3
1	1.29	1
0	2.82	1
0	1.83	1
0	2.89	3
13	1.39	1
1	2.66	1
1	4.13	2
0	3.77	2
0	2.24	1
0	2.93	2
0	1.71	1
1	4.11	2
1	4.06	2
14	5.18	2
0	2.76	2
1	3.48	3
0	4.68	1
