# Supplementary material for: Synchronized moulting behaviour in trilobites from the Cambrian Series 2 of South China
Source: Sci Rep. 2020 Aug 24;10:14099. doi: 10.1038/s41598-020-70883-5 (PMC7445173; doi:10.1038/s41598-020-70883-5)
Supplement: Supplementary file 5 — Supplementary Dataset. [file 41598_2020_70883_MOESM5_ESM.zip › CODE/largo_solocompletos_Q52.txt]

Parte del fosil	Largo maximo	sp
12	04.06	2
1	3.99	1
1	2.30	1
1	3.25	1
1	3.90	2
1	4.75	1
0	5.79	1
0	5.84	1
0	4.88	1
1	3.16	2
1	05.05	1
12	4.74	1
1	02.01	1
1	1.59	1
1	4.97	1
1	04.04	2
1	3.83	3
1	3.39	1
0	05.08	1
0	5.35	1
1	3.37	1
1	4.90	2
1	04.09	1
1	3.42	2
1	3.77	2
14	5.24	1
1	2.98	2
1	3.26	2
1	3.85	2
1	3.84	2
1	3.60	2
1	2.29	1
14	5.23	1
1	2.12	1
1	4.61	3
1	6.49	1
0	5.68	1
1	4.83	2
14	06.04	1
1	4.50	2
0	4.34	1
0	4.62	1
1	4.10	1
1	4.37	1
12	3.18	2
1	05.02	2
1	4.23	2
14	4.31	1
1	5.39	1
0	5.75	1
12	3.59	2
1	04.04	2
1	4.35	2
1	3.47	2
1	1.34	1
13	2.28	1
0	4.45	1
1	2.24	2
1	1.90	1
1	5.12	1
1	2.55	2
0	4.79	1
12	4.55	1
1	2.36	2
0	2.70	1
1	3.62	1
1	3.97	2
1	2.98	2
0	3.51	1
12	3.75	2
12	3.11	2
1	1.69	1
1	3.29	2
1	3.34	1
14	5.30	1
1	4.23	3
1	2.82	2
1	4.25	3
13	02.07	2
13	1.78	2
1	1.58	1
13	1.81	1
1	2.76	2
0	4.21	1
1	3.41	2
1	4.34	1
1	3.92	1
1	5.24	1
0	4.67	1
1	2.82	2
1	3.98	1
1	2.51	1
1	4.48	2
1	3.57	2
1	4.67	1
1	4.42	2
12	4.19	2
1	4.55	2
0	5.24	1
1	4.34	1
1	4.82	2
1	1.38	1
12	3.47	2
0	5.45	1
0	4.76	1
0	4.89	1
0	5.17	1
1	4.32	2
1	02.04	2
1	3.75	1
1	4.93	2
0	4.71	1
12	03.08	3
12	3.57	2
1	6.14	1
1	4.52	1
1	1.97	1
1	4.11	1
1	1.84	1
1	1.67	1
12	04.09	2
1	1.82	1
1	04.05	2
1	03.05	2
14	3.15	1
14	3.73	1
1	3.77	2
1	4.62	1
1	3.31	2
0	3.21	1
1	02.03	1
1	2.14	1
1	4.62	2
0	3.75	1
1	1.69	1
1	1.88	1
1	3.68	1
0	4.31	1
1	2.74	1
1	2.47	1
0	1.56	1
1	4.15	3
0	1.66	1
1	2.10	1
1	0.86	1
1	2.39	1
0	3.85	3
1	6.29	1
1	4.16	3
0	1.79	1
0	1.62	1
0	3.40	1
1	1.83	1
1	3.44	2
0	5.77	1
1	3.82	3
1	3.19	3
1	2.59	1
0	5.16	1
0	3.32	1
0	3.63	1
0	3.74	1
1	3.17	1
0	3.24	1
0	4.84	1
0	3.73	1
0	3.06	1
1	2.37	1
14	3.21	1
0	2.69	1
0	2.50	1
0	3.03	1
0	4.12	1
1	3.11	1
0	2.79	1
0	2.28	1
