# Supplementary material for: Synchronized moulting behaviour in trilobites from the Cambrian Series 2 of South China
Source: Sci Rep. 2020 Aug 24;10:14099. doi: 10.1038/s41598-020-70883-5 (PMC7445173; doi:10.1038/s41598-020-70883-5)
Supplement: Supplementary file 5 — Supplementary Dataset. [file 41598_2020_70883_MOESM5_ESM.zip › CODE/largo_solocompletos_Qm.txt]

Parte del fosil	Largo maximo	sp
0	2.76	2
0	1.73	1
1	3.07	2
1	3.10	2
1	1.73	1
1	5.15	2
1	3.71	2
1	3.30	2
0	3.15	2
13	4.45	2
1	4.84	2
1	1.82	1
1	2.84	2
1	3.14	1
1	3.99	2
13	2.08	1
1	1.78	2
1	2.27	1
1	4.24	2
0	3.83	2
1	4.75	2
1	2.40	2
1	4.09	2
0	1.60	1
0	1.43	1
1	1.31	1
0	3.15	1
1	4.50	2
1	2.93	2
0	2.33	2
1	4.31	2
1	3.11	2
1	4.62	2
1	3.45	2
1	3.58	2
0	2.86	2
1	2.15	1
1	5.04	2
1	3.45	2
14	3.99	2
1	2.14	2
1	3.93	2
1	1.27	1
1	3.68	2
14	4.00	1
1	1.36	1
1	2.63	2
1	1.87	2
0	1.58	1
0	2.16	1
1	3.07	2
0	1.38	1
1	2.50	2
1	4.21	2
1	1.50	1
1	2.29	2
0	3.16	1
1	2.28	1
1	4.55	2
1	3.27	2
1	4.59	2
1	3.60	2
1	4.33	2
1	3.89	2
13	2.48	2
1	3.35	2
1	4.12	2
0	4.71	2
1	1.45	1
1	2.82	1
1	2.19	1
0	1.55	1
1	3.70	2
14	3.08	1
14	4.60	1
1	4.14	1
1	3.74	2
1	4.78	2
1	5.22	2
1	2.21	2
1	4.25	2
0	2.40	1
1	3.13	2
13	3.84	2
1	4.10	2
1	5.22	2
1	4.68	2
0	1.13	1
0	2.72	1
1	3.61	2
1	5.10	2
1	2.04	2
1	3.41	2
1	3.83	2
1	1.46	1
0	1.46	1
0	1.19	1
0	3.60	1
0	3.48	1
0	4.39	1
0	3.75	1
