# Supplementary material for: Synchronized moulting behaviour in trilobites from the Cambrian Series 2 of South China
Source: Sci Rep. 2020 Aug 24;10:14099. doi: 10.1038/s41598-020-70883-5 (PMC7445173; doi:10.1038/s41598-020-70883-5)
Supplement: Supplementary file 5 — Supplementary Dataset. [file 41598_2020_70883_MOESM5_ESM.zip › CODE/ori-ancho.txt]

Codigo	Orientacion con respecto al norte (°)	Parte del fosil	Ancho maximo
A01	321.77	12	2.60
A02	336.34	1	2.45
A03	50.25	1	2.60
A04	42.95	1	1.41
A05	274.48	1	02.08
A06	282.86	11	01.07
A07	239.98	1	2.58
A08	332.35	13	1.16
A12	169.94	1	2.51
A13	351.87	1	2.67
A14	152.89	0	3.62
A15	242.26	0	3.51
A16	8.11	0	03.06
A17	311.78	14	1.33
B01	73.47	13	1.38
B02	90.56	1	1.94
B03	301.76	1	3.37
B04	293.05	12	03.08
B07	263.95	1	1.41
B13	296.10	1	1.10
B14	107.88	1	3.25
B15	223.53	1	2.17
B17	70.89	1	3.34
B20	346.68	13	1.70
C03	252.42	1	1.61
C04	357.27	1	1.52
C05	266.16	1	2.11
C07	278.34	1	2.37
C12	326.48	1	1.44
C13	149.97	0	3.15
C14	31.39	1	3.43
C15	25.28	0	2.89
C16	61.45	1	2.34
C17	113.03	0	3.52
C18	153.7	1	02.01
C19	339.86	1	1.84
C20	167.22	1	2.82
D01	93.77	1	2.63
D03	262.96	1	2.27
D04	158.93	1	2.58
D06	183.66	14	3.39
D07	121.18	1	1.90
D08	335.51	1	2.13
D11	219.85	1	2.42
D13	280.915	1	1.56
D14	89.58	1	2.19
D15	279.42	1	2.52
D16	227.44	1	2.47
D20	261.92	11	2.81
D21	236.31	14	03.02
D22	74.60	1	1.46
D23	343.25	1	2.77
D24	265.60	14	3.14
D25	04.09	17	2.50
D26	261.81	14	1.84
D28	309.70	1	1.52
D29	330.49	1	2.79
D33	147.47	1	3.54
D35	229.64	1	1.72
D36	45.26	12	2.41
D37	286.45	1	3.64
D39	140.31	0	3.22
D40	215.48	1	3.16
D41	49.58	14	3.80
D42	154.51	1	2.75
E01	126.63	0	2.91
E02	248.52	1	0.95
E04	156.61	0	2.81
E08	147.14	1	2.64
E09	241.13	1	2.68
E10	193.85	12	2.12
E13	142.84	1	2.99
E15	354.62	11	2.79
E18	107.77	1	2.63
E19	20.73	11	2.16
E20	327.72	14	2.77
E24	94.95	1	3.12
E25	2.48	1	3.30
E27	6.71	11	2.19
E29	248.62	0	3.47
E30	101.96	0	2.92
E32	74.52	12	1.87
E33	337.11	1	1.81
E36	306.38	1	2.30
E38	337.02	1	2.52
E39	18.98	1	02.06
F03	80.39	1	01.02
F06	111.37	17	2.12
F08	200.46	11	1.66
F12	95.23	13	1.59
F13	237.20	11	2.32
F14	65.76	1	2.58
F15	101.12	0	3.12
F16	192.65	1	1.45
F17	116.57	11	2.00
F19	294.72	19	1.96
F20	48.70	1	1.36
F22	214.71	1	03.07
F23	123.55	1	1.49
F24	249.29	1	1.98
F26	304.70	0	3.47
F28	321.97	1	0.94
F29	352.00	11	2.82
F30	109.29	12	2.71
F31	227.18	1	1.73
F32	254.83	0	2.00
F33	74.10	11	2.68
F34	155.45	1	2.22
F36	324.46	1	2.80
F37	140.44	1	2.75
F39	185.92	1	2.44
F44	211.32	14	3.30
F48	187.56	1	1.84
G05	60.61	0	2.35
G06	277.06	11	3.29
G07	292.01	11	2.12
G08	286.78	11	2.66
H02	209.41	12	2.20
H03	13.24	12	1.98
H08	120.15	0	3.68
H09	242.33	1	1.20
H10	119.44	1	2.18
H12	91.84	1	2.27
H13	289.42	1	1.91
H14	355.79	14	3.59
H17	148.13	1	2.68
H23	183.855	1	2.66
H24	217.38	1	1.61
H26	324.78	1	2.77
H27	147.46	13	1.35
H28	292.56	13	1.13
H29	341.57	1	01.07
H30	162.43	13	1.25
I03	243.20	1	1.90
I04	129.18	0	2.58
I07	179.07	1	2.21
I08	113.87	1	2.77
I11	306.03	1	2.70
I13	25.50	1	2.87
I14	95.14	0	2.81
I15	235.04	1	1.63
I16	143.28	1	1.69
I18	339.13	1	1.60
J02	107.92	1	2.48
J04	70.07	1	2.15
J06	82.03	1	1.13
J09	142.85	11	2.55
J10	214.64	1	0.88
J11	244.86	1	2.16
J12	107.76	1	2.56
J14	279.94	1	2.87
J15	167.99	1	2.48
J16	348.50	1	2.43
J17	109.65	1	1.26
J18	151.51	12	2.74
J22	254.74	0	1.72
K01	263.48	0	3.50
K03	305.58	1	2.66
K04	292.61	0	3.34
K05	242.38	1	02.05
K06	60.81	1	2.66
K13	175.99	1	2.77
K14	69.74	17	05.04
L01	26.57	1	2.43
L03	316.89	1	01.06
L05	173.82	12	1.92
L06	131.56	0	3.20
L07	323.07	0	03.03
L08	27.50	0	2.77
L09	224.24	12	2.64
L10	358.91	1	2.66
L12	65.08	0	03.05
L13	69.91	1	2.64
L14	61.14	1	1.24
L15	73.38	1	1.93
L17	117.90	1	1.40
L18	36.96	1	02.06
L19	125.49	12	02.05
L20	33.38	1	2.38
L21	175.99	1	2.78
L22	145.09	11	2.34
L24	250.55	0	3.12
L25	6.12	12	2.80
L26	247.74	1	2.43
L27	235.38	12	2.26
M01	352.30	1	3.55
M02	343.29	0	2.16
M03	240.30	1	2.92
M04	217.65	1	1.47
M08	274.16	1	1.25
M10	116.90	1	2.44
M11	293.63	1	1.29
M12	314.40	1	1.22
M13	264.37	14	2.79
M14	187.05	12	2.45
M15	40.95	19	3.24
M16	76.12	1	1.14
M17	356.48	1	2.87
M20	303.27	1	1.92
M21	111.67	1	1.37
M22	21.90	1	1.73
M24	275.36	14	2.42
M25	131.82	1	1.80
M26	56.67	11	2.32
M29	124.38	14	2.40
M30	140.53	1	2.42
M31	71.34	1	2.90
M32	136.58	1	02.01
N01	200.82	1	1.34
N03	112.11	11	1.54
N04	171.84	14	4.19
N05	131.22	11	3.31
N11	8.23	1	2.77
N13	73.93	1	2.47
N16	311.63	1	2.14
N17	278.93	0	02.09
N18	247.62	1	1.13
N19	304.51	1	2.21
N20	27.35	1	1.35
N21	108.95	1	1.37
O01	84.22	1	03.09
O06	270.53	1	2.24
O09	30.485	0	2.37
O13	267.14	1	2.22
O14	210.41	1	1.15
O17	322.63	1	1.35
O18	336.12	11	2.99
O19	280.785	1	2.55
O20	333.73	1	4.25
O21	4.34	1	3.67
O22	324.04	1	3.26
O23	334.29	11	1.89
Q51_1207_01	253.07	1	1.96
Q51_1207_02	1.10	0	1.67
Q51_1207_04	40.82	1	2.35
Q51_1207_05	277.64	1	1.18
Q51_1207_07	91.13	1	2.83
Q51_1207_10	325.99	1	3.10
Q51_1207_11	210.86	1	3.21
Q51_1207_12	71.17	1	3.20
Q51_1207_13	94.99	1	1.63
Q51_1213_02	46.44	11	1.71
Q51_1213_03	324.37	1	3.15
Q51_1213_04	349.29	0	1.15
Q51_1213_05	235.59	12	2.42
Q51_1213_06	108.43	13	0.97
Q51_1213_07	314.55	1	0.78
Q51_1213_08	208.15	1	2.48
Q51_1213_09	17.48	1	2.01
Q51_1213_11	329.62	0	1.14
Q51_1213_12	238.55	1	1.87
Q51_1213_13	261.3	1	2.00
Q51_1213_14	216.53	1	3.05
Q51_1213_15	353.69	1	2.46
Q51_1213_18	50.91	1	1.34
Q51_1213_19	132.49	12	2.43
Q51_1213_22	166.32	1	1.96
Q51_1213_23	265.89	11	0.86
Q51_1213_24	51.95	1	2.79
Q51_1213_25	91.45	11	2.37
Q51_1213_26	157.23	1	1.80
Q51_1213_27	60.32	1	2.18
Q51_1216_01	187.28	1	2.83
Q51_1216_03	88.99	1	2.32
Q51_1216_04	349.57	0	2.30
Q51_1216_05	69.87	11	2.46
Q51_1216_06	194.21	1	1.40
Q51_1216_08	353.1	1	1.25
Q51_1216_09	238.78	1	2.15
Q51_1216_10	245.91	1	1.60
Q51_1216_11	335.7	1	1.61
Q51_1216_12	261.47	11	0.95
Q51_1216_13	288.43	1	0.86
Q51_1216_14	127.87	1	2.64
Q51_1216_15	271.33	11	2.43
Q51_1216_16	341.96	1	2.16
Q51_1216_17	82.96	1	1.90
Q51_1216_18	128.66	0	1.29
Q51_1216_20	36.9	1	2.83
Q51_1216_21	175.54	11	1.46
Q51_1216_24	196.48	1	1.96
Q51_1216_25	25.59	1	2.17
Q51_1216_26	54.04	14	2.21
Q51_1216_27	142.77	1	2.98
Q51_1216_28	169.04	1	1.17
Q51_12188_01	337.13	1	2.02
Q51_12188_02	84.52	0	3.89
Q51_12188_05	99.65	0	2.06
Q51_12188_06	10.90	0	1.60
Q51_12188_07	7.35	1	2.85
Q51_12188_08	354.48	0	2.87
Q51_12188_09	154.45	0	3.36
Q51_12188_10	321.02	1	2.67
Q51_12188_12	293.06	1	1.78
Q51_12188_13	70.11	19	3.24
Q51_12188_14	174.51	0	1.97
Q51_12188_15	7.11	0	3.29
Q51_12188_16	214.14	1	2.68
Q51_12188_17	324.19	1	2.12
Q51_12188_18	330.11	1	0.96
Q51_12188_19	304.18	1	1.85
Q51_12188_21	228.19	1	2.93
Q51_12188_22	153.31	0	1.91
Q51_12188_24	83.28	11	1.86
Q51_12188_25	289.7	1	1.66
Q51_12188_26	16.11	0	1.31
Q51_12188_27	344.48	0	1.76
Q51_12188_28	319.05	13	0.94
Q51_12188_29	130.48	1	1.62
Q51_12188_30	328.01	1	2.53
Q51_12188_32	306.36	0	2.03
Q51_12188_33	63.16	0	1.45
Q51_12188_34	259.07	0	1.72
Q51_12188_35	266.82	1	1.92
Q51_12188_36	174.36	0	1.16
Q51_12188_37	255.17	1	1.23
Q51_12188_38	353.19	1	2.60
Q51_12188_39	142.59	1	2.24
Q51_12188_40	77.13	14	3.09
Q51_12188_41	37.98	0	1.61
Q51_12188_42	32.55	1	2.05
Q51_12188_44	56.20	1	2.13
Q51_12188_45	283.85	1	0.98
Q51_12188_46	311.83	0	3.48
Q52_2391_01	115.39	11	2.17
Q52_2391_02	87.37	1	2.38
Q52_2391_03	43.67	17	2.24
Q52_2391_04	76.54	0	1.82
Q52_2391_05	39.75	1	2.20
Q52_2391_06	131.99	0	2.87
Q52_2391_07	27.10	1	1.68
Q52_2391_08	276.84	1	1.55
Q52_2391_09	76.45	0	1.06
Q52_2391_10	27.8	1	1.47
Q52_2391_12	137.64	1	1.48
Q52_2391_13	218.12	1	1.85
Q52_2391_14	247.97	1	2.30
Q52_2391_15	206.98	1	1.21
Q52_2391_16	190.01	1	0.76
Q52_2391_17	94.76	0	1.17
Q52_2391_18	206.95	1	0.90
Q52_2391_19	2.75	1	1.43
Q52_2391_20	67.69	1	0.59
Q52_2391_21	52.83	1	1.23
Q52_2391_22	111.5	1	1.08
Q52_2391_23	200.48	0	2.44
Q52_2391_24	229.05	1	3.88
Q52_2391_25	70.36	1	2.75
Q52_2391_26	190.18	0	1.21
Q52_2391_28	187.91	0	1.48
Q52_2391_30	84.36	0	1.12
Q52_2391_32	24.69	0	2.13
Q52_2391_33	17.85	1	1.98
Q52_2391_34	356.99	1	1.31
Q52_2391_35	24.75	1	2.16
Q52_2391_36	26.57	0	3.72
Q52_2391_37	203.41	1	2.46
Q52_2391_38	255.96	1	2.30
Q52_2391_39	8.3	1	1.68
Q52_2391_41	269.1	0	3.09
Q52_2391_42	134.53	0	3.10
Q52_674_01	157.75	11	3.87
Q52_674_02	218.43	1	1.39
Q52_674_03	39.81	0	2.39
Q52_674_04	76.85	0	2.04
Q52_674_05	23.47	0	2.45
Q52_674_06	327.8	0	2.76
Q52_674_07	34.99	0	1.39
Q52_674_08	254.67	1	1.96
Q52_674_09	140.81	0	2.12
Q52_674_10	46.32	0	2.81
Q52_674_11	63.40	0	2.09
Q52_674_12	271.16	1	0.84
Q52_674_13	150.95	0	2.02
Q52_674_14	253.8	11	1.63
Q52_674_15	166.96	1	1.76
Q52_674_16	273.11	14	1.93
Q52_674_17	70.20	0	1.69
Q52_674_18	206.69	1	1.78
Q52_674_19	258.18	0	1.78
Q52_674_21	299.68	17	1.64
Q52_674_22	257.47	11	1.80
Q52_674_23	69.78	11	1.10
Q52_674_24	253.34	0	1.78
Q52_674_25	44.03	0	2.63
Q52_674_26	198.3	1	0.96
Q52_674_27	60.21	1	1.04
Q52_674_28	258.1	1	2.01
Q52_674_30	129.16	0	1.85
Q52_674_31	3.14	0	2.34
Q52_674_32	338.73	0	1.69
Q52_674_33	33.55	11	1.67
QM_15_01	72.86	0	2.06
QM_15_02	90.38	0	2.12
QM_15_03	308.78	0	2.04
QM_15_04	196.29	0	2.05
QM_15_05	8.13	0	1.29
QM_15_06	77.22	0	1.22
QM_15_07	315.97	0	1.20
QM_15_08	126.36	0	1.56
QM_15_09	350.12	1	1.89
QM_15_10	50.76	0	0.91
QM_15_100	322.82	1	1.95
QM_15_102	197.05	1	1.36
QM_15_103	310.55	1	1.44
QM_15_104	7.66	11	2.83
QM_15_105	25.31	1	1.16
QM_15_108	119.81	1	2.57
QM_15_11	82.28	1	1.76
QM_15_110	61.93	11	1.44
QM_15_111	330.21	1	2.64
QM_15_112	339.44	11	2.52
QM_15_113	356.88	1	2.35
QM_15_115	115.88	1	1.56
QM_15_117	32.32	1	1.92
QM_15_118	273.04	11	1.63
QM_15_12	326.15	0	1.80
QM_15_121	62.86	11	1.45
QM_15_122	253.65	11	1.95
QM_15_124	7.62	13	2.50
QM_15_125	71.32	1	2.30
QM_15_127	25.07	1	1.41
QM_15_128	75.31	1	1.61
QM_15_129	188.91	1	2.33
QM_15_130	17.82	1	1.47
QM_15_131	81.60	1	2.49
QM_15_132	216.61	1	1.61
QM_15_133	56.42	1	1.84
QM_15_134	265.73	1	2.04
QM_15_135	64.38	1	1.20
QM_15_136	249.61	13	1.14
QM_15_137	293.7	1	1.01
QM_15_138	264.85	1	1.35
QM_15_139	265.82	1	2.28
QM_15_14	152.96	0	2.27
QM_15_140	183.06	1	2.73
QM_15_141	36.25	1	1.75
QM_15_142	237.72	1	2.31
QM_15_144	275.04	0	1.02
QM_15_145	307.46	0	1.86
QM_15_146	280.65	0	0.97
QM_15_147	77.47	1	0.78
QM_15_149	136.80	0	2.24
QM_15_15	337.26	0	1.21
QM_15_150	95.19	1	2.49
QM_15_151	47.56	1	1.80
QM_15_152	352.87	11	2.34
QM_15_155	106.28	11	2.64
QM_15_156	293.27	0	1.41
QM_15_157	285.06	1	0.85
QM_15_16	70.02	1	2.14
QM_15_17	313.45	1	1.79
QM_15_18	175.01	1	2.77
QM_15_19	209.33	1	1.91
QM_15_20	95.01	1	1.70
QM_15_21	241.79	1	1.99
QM_15_23	275.81	0	1.62
QM_15_25	46.59	0	2.42
QM_15_26	98.21	0	2.44
QM_15_27	83.48	0	1.63
QM_15_28	42.95	1	2.00
QM_15_29	282.78	1	1.41
QM_15_30	145.93	1	1.71
QM_15_31	326.88	1	2.40
QM_15_32	349.41	1	2.91
QM_15_33	302.68	11	1.25
QM_15_34	251.13	1	1.80
QM_15_35	38.55	11	1.70
QM_15_37	308.85	1	1.20
QM_15_38	185.97	13	1.43
QM_15_39	291.39	13	1.21
QM_15_40	235.89	1	1.81
QM_15_42	287.18	1	1.23
QM_15_43	281.00	1	2.49
QM_15_44	232.88	11	1.68
QM_15_45	90.90	1	2.53
QM_15_46	289.44	1	1.56
QM_15_48	355.91	1	2.43
QM_15_49	315.27	1	2.05
QM_15_50	244.16	14	2.31
QM_15_51	270.00	1	0.98
QM_15_52	255.23	1	1.43
QM_15_53	265.57	1	1.98
QM_15_54	305.72	1	2.42
QM_15_55	268.12	1	0.83
QM_15_57	177.40	1	2.19
QM_15_58	225.00	14	2.40
QM_15_59	323.43	13	1.11
QM_15_60	258.04	13	0.71
QM_15_62	192.71	1	1.43
QM_15_63	55.32	1	1.83
QM_15_66	304.11	1	1.59
QM_15_67	353.02	13	0.87
QM_15_68	208.91	1	1.25
QM_15_69	268.51	1	1.65
QM_15_70	304.38	11	1.05
QM_15_71	205.77	0	0.77
QM_15_72	235.22	0	1.46
QM_15_75	204.36	1	1.74
QM_15_77	176.92	1	1.47
QM_15_78	125.98	1	1.08
QM_15_80	52.66	1	2.33
QM_15_81	72.96	1	0.85
QM_15_83	82.51	11	1.56
QM_15_84	60.35	1	0.92
QM_15_85	41.53	1	1.40
QM_15_86	63.43	0	1.87
QM_15_87	57.57	1	1.76
QM_15_88	81.45	11	2.16
QM_15_89	270.71	1	1.73
QM_15_90	74.95	1	2.27
QM_15_91	74.22	1	1.85
QM_15_92	135.00	1	2.08
QM_15_93	308.09	1	1.89
QM_15_95	304.97	11	1.79
QM_15_96	16.67	1	2.31
QM_15_97	276.4	1	2.36
QM_15_98	235.47	11	2.06
QM_15_99	328.8	1	2.03
Qm_461_01	201.9	1	1.64
Qm_461_02	346.52	1	2.50
Qm_461_03	119.90	1	2.17
Qm_461_04	210.48	1	2.15
Qm_461_05	217.72	1	1.22
Qm_461_06	278.90	1	2.51
Qm_461_07	9.00	1	1.23
Qm_461_08	355.97	1	2.77
Qm_461_09	93.68	13	1.50
Qm_461_12	262.63	1	1.99
Qm_461_13	205.35	1	2.42
Qm_461_15	293.85	11	2.48
Qm_461_17	287.83	1	1.87
Qm_461_18	77.70	1	2.55
Qm_461_19	54.18	1	1.32
Qm_461_20	306.27	1	1.75
Qm_461_21	289.90	11	2.33
Qm_461_22	336.87	0	2.77
Qm_461_25	173.52	1	1.05
Qm_461_27	156.12	0	0.63
Qm_461_28	272.2	1	0.96
Qm_461_30	101.85	1	2.15
Qm_461_31	130.70	11	1.87
Qm_461_32	278.48	1	1.75
Qm_461_34	334.04	1	1.36
Qm_461_35	212.7	0	1.29
Qm_461_36	140.49	1	1.18
Qm_461_37	316.85	1	0.72
Qm_461_38	7.13	11	1.23
Qm_461_40	246.61	1	2.30
Qm_461_41	114.81	14	2.04
Qm_461_42	0.84	11	1.93
Qm_461_44	246.18	11	2.59
Qm_461_45	322.99	14	2.84
Qm_461_48	212.16	11	1.48
Qm_461_49	61.80	1	3.40
Qm_461_50	343.62	1	2.21
Qm_461_51	132.34	1	2.10
Qm_461_52	311.67	1	2.76
Qm_461_54	283.63	1	1.20
Qm_461_55	291.52	1	1.89
Qm_461_56	158.88	0	1.65
Qm_461_57	340.43	1	1.84
Qm_461_58	255.04	1	1.51
Qm_461_61	293.43	13	2.07
Qm_461_63	70.14	1	2.70
Qm_461_64	168.85	1	3.17
Qm_461_65	361.58	1	1.83
Qm_461_66	23.89	1	3.08
Qm_461_67	205.65	0	0.81
Qm_461_68	324.99	0	1.78
Qm_461_69	32.39	1	2.43
Qm_461_70	306.08	1	1.18
Qm_461_71	252.14	11	3.61
Qm_461_72	142.05	1	1.89
Qm_461_73	112.02	1	0.68
Qm_461_74	94.30	1	3.34
Qm_461_76	145.96	1	1.14
Qm_461_77	248.06	1	2.23
Qm_461_79	295.30	1	2.22
Qm_461_83	102.28	11	1.62
Qm_461_85	310.22	1	2.04
Qm_461_86	73.74	11	2.05
Qm_461_87	55.80	11	1.85
Qm_461_88	117.60	1	1.93
Qm_461_89	284.23	1	0.89
Qm_461_90	150.90	1	1.75
Qm_461_91	334.28	19	2.40
QM933_8941_01	109.71	0	0.91
QM933_8941_02	276.49	1	1.06
QM933_8941_03	15.20	0	0.85
QM933_8941_04	0.89	0	2.37
QM933_8941_05	0.45	0	2.30
QM933_8941_06	135.98	0	2.52
QM933_8941_07	130.46	0	2.54
QM933_8941_08	170.49	1	2.04
