# Supplementary material for: Synchronized moulting behaviour in trilobites from the Cambrian Series 2 of South China
Source: Sci Rep. 2020 Aug 24;10:14099. doi: 10.1038/s41598-020-70883-5 (PMC7445173; doi:10.1038/s41598-020-70883-5)
Supplement: Supplementary file 5 — Supplementary Dataset. [file 41598_2020_70883_MOESM5_ESM.zip › CODE/ori-solocompletos.txt]

Codigo	Orientacion con respecto al norte (°)	Parte del fosil	Ancho maximo
A14	152.89	0	3.62
A15	242.26	0	3.51
A16	8.11	0	03.06
C13	149.97	0	3.15
C15	25.28	0	2.89
C17	113.03	0	3.52
D39	140.31	0	3.22
E01	126.63	0	2.91
E04	156.61	0	2.81
E29	248.62	0	3.47
E30	101.96	0	2.92
F15	101.12	0	3.12
F26	304.70	0	3.47
F32	254.83	0	2.00
G05	60.61	0	2.35
H08	120.15	0	3.68
I04	129.18	0	2.58
I14	95.14	0	2.81
J22	254.74	0	1.72
K01	263.48	0	3.50
K04	292.61	0	3.34
L06	131.56	0	3.20
L07	323.07	0	03.03
L08	27.50	0	2.77
L12	65.08	0	03.05
L24	250.55	0	3.12
M02	343.29	0	2.16
N17	278.93	0	02.09
O09	30.485	0	2.37
Q51_1207_02	1.10	0	1.67
Q51_1213_04	349.29	0	1.15
Q51_1213_11	329.62	0	1.14
Q51_1216_04	349.57	0	2.30
Q51_1216_18	128.66	0	1.29
Q51_12188_02	84.52	0	3.89
Q51_12188_05	99.65	0	2.06
Q51_12188_06	10.90	0	1.60
Q51_12188_08	354.48	0	2.87
Q51_12188_09	154.45	0	3.36
Q51_12188_14	174.51	0	1.97
Q51_12188_15	7.11	0	3.29
Q51_12188_22	153.31	0	1.91
Q51_12188_26	16.11	0	1.31
Q51_12188_27	344.48	0	1.76
Q51_12188_32	306.36	0	2.03
Q51_12188_33	63.16	0	1.45
Q51_12188_34	259.07	0	1.72
Q51_12188_36	174.36	0	1.16
Q51_12188_41	37.98	0	1.61
Q51_12188_46	311.83	0	3.48
Q52_2391_04	76.54	0	1.82
Q52_2391_06	131.99	0	2.87
Q52_2391_09	76.45	0	1.06
Q52_2391_17	94.76	0	1.17
Q52_2391_23	200.48	0	2.44
Q52_2391_26	190.18	0	1.21
Q52_2391_28	187.91	0	1.48
Q52_2391_30	84.36	0	1.12
Q52_2391_32	24.69	0	2.13
Q52_2391_36	26.57	0	3.72
Q52_2391_41	269.1	0	3.09
Q52_2391_42	134.53	0	3.10
Q52_674_03	39.81	0	2.39
Q52_674_04	76.85	0	2.04
Q52_674_05	23.47	0	2.45
Q52_674_06	327.8	0	2.76
Q52_674_07	34.99	0	1.39
Q52_674_09	140.81	0	2.12
Q52_674_10	46.32	0	2.81
Q52_674_11	63.40	0	2.09
Q52_674_13	150.95	0	2.02
Q52_674_17	70.20	0	1.69
Q52_674_19	258.18	0	1.78
Q52_674_24	253.34	0	1.78
Q52_674_25	44.03	0	2.63
Q52_674_30	129.16	0	1.85
Q52_674_31	3.14	0	2.34
Q52_674_32	338.73	0	1.69
QM_15_01	72.86	0	2.06
QM_15_02	90.38	0	2.12
QM_15_03	308.78	0	2.04
QM_15_04	196.29	0	2.05
QM_15_05	8.13	0	1.29
QM_15_06	77.22	0	1.22
QM_15_07	315.97	0	1.20
QM_15_08	126.36	0	1.56
QM_15_10	50.76	0	0.91
QM_15_12	326.15	0	1.80
QM_15_14	152.96	0	2.27
QM_15_144	275.04	0	1.02
QM_15_145	307.46	0	1.86
QM_15_146	280.65	0	0.97
QM_15_149	136.80	0	2.24
QM_15_15	337.26	0	1.21
QM_15_156	293.27	0	1.41
QM_15_23	275.81	0	1.62
QM_15_25	46.59	0	2.42
QM_15_26	98.21	0	2.44
QM_15_27	83.48	0	1.63
QM_15_71	205.77	0	0.77
QM_15_72	235.22	0	1.46
QM_15_86	63.43	0	1.87
Qm_461_22	336.87	0	2.77
Qm_461_27	156.12	0	0.63
Qm_461_35	212.7	0	1.29
Qm_461_56	158.88	0	1.65
Qm_461_67	205.65	0	0.81
Qm_461_68	324.99	0	1.78
QM933_8941_01	109.71	0	0.91
QM933_8941_03	15.20	0	0.85
QM933_8941_04	0.89	0	2.37
QM933_8941_05	0.45	0	2.30
QM933_8941_06	135.98	0	2.52
QM933_8941_07	130.46	0	2.54
A02	336.34	1	2.45
A03	50.25	1	2.60
A04	42.95	1	1.41
A05	274.48	1	02.08
A07	239.98	1	2.58
A12	169.94	1	2.51
A13	351.87	1	2.67
B02	90.56	1	1.94
B03	301.76	1	3.37
B07	263.95	1	1.41
B13	296.10	1	1.10
B14	107.88	1	3.25
B15	223.53	1	2.17
B17	70.89	1	3.34
C03	252.42	1	1.61
C04	357.27	1	1.52
C05	266.16	1	2.11
C07	278.34	1	2.37
C12	326.48	1	1.44
C14	31.39	1	3.43
C16	61.45	1	2.34
C18	153.7	1	02.01
C19	339.86	1	1.84
C20	167.22	1	2.82
D01	93.77	1	2.63
D03	262.96	1	2.27
D04	158.93	1	2.58
D07	121.18	1	1.90
D08	335.51	1	2.13
D11	219.85	1	2.42
D13	280.915	1	1.56
D14	89.58	1	2.19
D15	279.42	1	2.52
D16	227.44	1	2.47
D22	74.60	1	1.46
D23	343.25	1	2.77
D28	309.70	1	1.52
D29	330.49	1	2.79
D33	147.47	1	3.54
D35	229.64	1	1.72
D37	286.45	1	3.64
D40	215.48	1	3.16
D42	154.51	1	2.75
E02	248.52	1	0.95
E08	147.14	1	2.64
E09	241.13	1	2.68
E13	142.84	1	2.99
E18	107.77	1	2.63
E24	94.95	1	3.12
E25	2.48	1	3.30
E33	337.11	1	1.81
E36	306.38	1	2.30
E38	337.02	1	2.52
E39	18.98	1	02.06
F03	80.39	1	01.02
F14	65.76	1	2.58
F16	192.65	1	1.45
F20	48.70	1	1.36
F22	214.71	1	03.07
F23	123.55	1	1.49
F24	249.29	1	1.98
F28	321.97	1	0.94
F31	227.18	1	1.73
F34	155.45	1	2.22
F36	324.46	1	2.80
F37	140.44	1	2.75
F39	185.92	1	2.44
F48	187.56	1	1.84
H09	242.33	1	1.20
H10	119.44	1	2.18
H12	91.84	1	2.27
H13	289.42	1	1.91
H17	148.13	1	2.68
H23	183.855	1	2.66
H24	217.38	1	1.61
H26	324.78	1	2.77
H29	341.57	1	01.07
I03	243.20	1	1.90
I07	179.07	1	2.21
I08	113.87	1	2.77
I11	306.03	1	2.70
I13	25.50	1	2.87
I15	235.04	1	1.63
I16	143.28	1	1.69
I18	339.13	1	1.60
J02	107.92	1	2.48
J04	70.07	1	2.15
J06	82.03	1	1.13
J10	214.64	1	0.88
J11	244.86	1	2.16
J12	107.76	1	2.56
J14	279.94	1	2.87
J15	167.99	1	2.48
J16	348.50	1	2.43
J17	109.65	1	1.26
K03	305.58	1	2.66
K05	242.38	1	02.05
K06	60.81	1	2.66
K13	175.99	1	2.77
L01	26.57	1	2.43
L03	316.89	1	01.06
L10	358.91	1	2.66
L13	69.91	1	2.64
L14	61.14	1	1.24
L15	73.38	1	1.93
L17	117.90	1	1.40
L18	36.96	1	02.06
L20	33.38	1	2.38
L21	175.99	1	2.78
L26	247.74	1	2.43
M01	352.30	1	3.55
M03	240.30	1	2.92
M04	217.65	1	1.47
M08	274.16	1	1.25
M10	116.90	1	2.44
M11	293.63	1	1.29
M12	314.40	1	1.22
M16	76.12	1	1.14
M17	356.48	1	2.87
M20	303.27	1	1.92
M21	111.67	1	1.37
M22	21.90	1	1.73
M25	131.82	1	1.80
M30	140.53	1	2.42
M31	71.34	1	2.90
M32	136.58	1	02.01
N01	200.82	1	1.34
N11	8.23	1	2.77
N13	73.93	1	2.47
N16	311.63	1	2.14
N18	247.62	1	1.13
N19	304.51	1	2.21
N20	27.35	1	1.35
N21	108.95	1	1.37
O01	84.22	1	03.09
O06	270.53	1	2.24
O13	267.14	1	2.22
O14	210.41	1	1.15
O17	322.63	1	1.35
O19	280.785	1	2.55
O20	333.73	1	4.25
O21	4.34	1	3.67
O22	324.04	1	3.26
Q51_1207_01	253.07	1	1.96
Q51_1207_04	40.82	1	2.35
Q51_1207_05	277.64	1	1.18
Q51_1207_07	91.13	1	2.83
Q51_1207_10	325.99	1	3.10
Q51_1207_11	210.86	1	3.21
Q51_1207_12	71.17	1	3.20
Q51_1207_13	94.99	1	1.63
Q51_1213_03	324.37	1	3.15
Q51_1213_07	314.55	1	0.78
Q51_1213_08	208.15	1	2.48
Q51_1213_09	17.48	1	2.01
Q51_1213_12	238.55	1	1.87
Q51_1213_13	261.3	1	2.00
Q51_1213_14	216.53	1	3.05
Q51_1213_15	353.69	1	2.46
Q51_1213_18	50.91	1	1.34
Q51_1213_22	166.32	1	1.96
Q51_1213_24	51.95	1	2.79
Q51_1213_26	157.23	1	1.80
Q51_1213_27	60.32	1	2.18
Q51_1216_01	187.28	1	2.83
Q51_1216_03	88.99	1	2.32
Q51_1216_06	194.21	1	1.40
Q51_1216_08	353.1	1	1.25
Q51_1216_09	238.78	1	2.15
Q51_1216_10	245.91	1	1.60
Q51_1216_11	335.7	1	1.61
Q51_1216_13	288.43	1	0.86
Q51_1216_14	127.87	1	2.64
Q51_1216_16	341.96	1	2.16
Q51_1216_17	82.96	1	1.90
Q51_1216_20	36.9	1	2.83
Q51_1216_24	196.48	1	1.96
Q51_1216_25	25.59	1	2.17
Q51_1216_27	142.77	1	2.98
Q51_1216_28	169.04	1	1.17
Q51_12188_01	337.13	1	2.02
Q51_12188_07	7.35	1	2.85
Q51_12188_10	321.02	1	2.67
Q51_12188_12	293.06	1	1.78
Q51_12188_16	214.14	1	2.68
Q51_12188_17	324.19	1	2.12
Q51_12188_18	330.11	1	0.96
Q51_12188_19	304.18	1	1.85
Q51_12188_21	228.19	1	2.93
Q51_12188_25	289.7	1	1.66
Q51_12188_29	130.48	1	1.62
Q51_12188_30	328.01	1	2.53
Q51_12188_35	266.82	1	1.92
Q51_12188_37	255.17	1	1.23
Q51_12188_38	353.19	1	2.60
Q51_12188_39	142.59	1	2.24
Q51_12188_42	32.55	1	2.05
Q51_12188_44	56.20	1	2.13
Q51_12188_45	283.85	1	0.98
Q52_2391_02	87.37	1	2.38
Q52_2391_05	39.75	1	2.20
Q52_2391_07	27.10	1	1.68
Q52_2391_08	276.84	1	1.55
Q52_2391_10	27.8	1	1.47
Q52_2391_12	137.64	1	1.48
Q52_2391_13	218.12	1	1.85
Q52_2391_14	247.97	1	2.30
Q52_2391_15	206.98	1	1.21
Q52_2391_16	190.01	1	0.76
Q52_2391_18	206.95	1	0.90
Q52_2391_19	2.75	1	1.43
Q52_2391_20	67.69	1	0.59
Q52_2391_21	52.83	1	1.23
Q52_2391_22	111.5	1	1.08
Q52_2391_24	229.05	1	3.88
Q52_2391_25	70.36	1	2.75
Q52_2391_33	17.85	1	1.98
Q52_2391_34	356.99	1	1.31
Q52_2391_35	24.75	1	2.16
Q52_2391_37	203.41	1	2.46
Q52_2391_38	255.96	1	2.30
Q52_2391_39	8.3	1	1.68
Q52_674_02	218.43	1	1.39
Q52_674_08	254.67	1	1.96
Q52_674_12	271.16	1	0.84
Q52_674_15	166.96	1	1.76
Q52_674_18	206.69	1	1.78
Q52_674_26	198.3	1	0.96
Q52_674_27	60.21	1	1.04
Q52_674_28	258.1	1	2.01
QM_15_09	350.12	1	1.89
QM_15_100	322.82	1	1.95
QM_15_102	197.05	1	1.36
QM_15_103	310.55	1	1.44
QM_15_105	25.31	1	1.16
QM_15_108	119.81	1	2.57
QM_15_11	82.28	1	1.76
QM_15_111	330.21	1	2.64
QM_15_113	356.88	1	2.35
QM_15_115	115.88	1	1.56
QM_15_117	32.32	1	1.92
QM_15_125	71.32	1	2.30
QM_15_127	25.07	1	1.41
QM_15_128	75.31	1	1.61
QM_15_129	188.91	1	2.33
QM_15_130	17.82	1	1.47
QM_15_131	81.60	1	2.49
QM_15_132	216.61	1	1.61
QM_15_133	56.42	1	1.84
QM_15_134	265.73	1	2.04
QM_15_135	64.38	1	1.20
QM_15_137	293.7	1	1.01
QM_15_138	264.85	1	1.35
QM_15_139	265.82	1	2.28
QM_15_140	183.06	1	2.73
QM_15_141	36.25	1	1.75
QM_15_142	237.72	1	2.31
QM_15_147	77.47	1	0.78
QM_15_150	95.19	1	2.49
QM_15_151	47.56	1	1.80
QM_15_157	285.06	1	0.85
QM_15_16	70.02	1	2.14
QM_15_17	313.45	1	1.79
QM_15_18	175.01	1	2.77
QM_15_19	209.33	1	1.91
QM_15_20	95.01	1	1.70
QM_15_21	241.79	1	1.99
QM_15_28	42.95	1	2.00
QM_15_29	282.78	1	1.41
QM_15_30	145.93	1	1.71
QM_15_31	326.88	1	2.40
QM_15_32	349.41	1	2.91
QM_15_34	251.13	1	1.80
QM_15_37	308.85	1	1.20
QM_15_40	235.89	1	1.81
QM_15_42	287.18	1	1.23
QM_15_43	281.00	1	2.49
QM_15_45	90.90	1	2.53
QM_15_46	289.44	1	1.56
QM_15_48	355.91	1	2.43
QM_15_49	315.27	1	2.05
QM_15_51	270.00	1	0.98
QM_15_52	255.23	1	1.43
QM_15_53	265.57	1	1.98
QM_15_54	305.72	1	2.42
QM_15_55	268.12	1	0.83
QM_15_57	177.40	1	2.19
QM_15_62	192.71	1	1.43
QM_15_63	55.32	1	1.83
QM_15_66	304.11	1	1.59
QM_15_68	208.91	1	1.25
QM_15_69	268.51	1	1.65
QM_15_75	204.36	1	1.74
QM_15_77	176.92	1	1.47
QM_15_78	125.98	1	1.08
QM_15_80	52.66	1	2.33
QM_15_81	72.96	1	0.85
QM_15_84	60.35	1	0.92
QM_15_85	41.53	1	1.40
QM_15_87	57.57	1	1.76
QM_15_89	270.71	1	1.73
QM_15_90	74.95	1	2.27
QM_15_91	74.22	1	1.85
QM_15_92	135.00	1	2.08
QM_15_93	308.09	1	1.89
QM_15_96	16.67	1	2.31
QM_15_97	276.4	1	2.36
QM_15_99	328.8	1	2.03
Qm_461_01	201.9	1	1.64
Qm_461_02	346.52	1	2.50
Qm_461_03	119.90	1	2.17
Qm_461_04	210.48	1	2.15
Qm_461_05	217.72	1	1.22
Qm_461_06	278.90	1	2.51
Qm_461_07	9.00	1	1.23
Qm_461_08	355.97	1	2.77
Qm_461_12	262.63	1	1.99
Qm_461_13	205.35	1	2.42
Qm_461_17	287.83	1	1.87
Qm_461_18	77.70	1	2.55
Qm_461_19	54.18	1	1.32
Qm_461_20	306.27	1	1.75
Qm_461_25	173.52	1	1.05
Qm_461_28	272.2	1	0.96
Qm_461_30	101.85	1	2.15
Qm_461_32	278.48	1	1.75
Qm_461_34	334.04	1	1.36
Qm_461_36	140.49	1	1.18
Qm_461_37	316.85	1	0.72
Qm_461_40	246.61	1	2.30
Qm_461_49	61.80	1	3.40
Qm_461_50	343.62	1	2.21
Qm_461_51	132.34	1	2.10
Qm_461_52	311.67	1	2.76
Qm_461_54	283.63	1	1.20
Qm_461_55	291.52	1	1.89
Qm_461_57	340.43	1	1.84
Qm_461_58	255.04	1	1.51
Qm_461_63	70.14	1	2.70
Qm_461_64	168.85	1	3.17
Qm_461_65	361.58	1	1.83
Qm_461_66	23.89	1	3.08
Qm_461_69	32.39	1	2.43
Qm_461_70	306.08	1	1.18
Qm_461_72	142.05	1	1.89
Qm_461_73	112.02	1	0.68
Qm_461_74	94.30	1	3.34
Qm_461_76	145.96	1	1.14
Qm_461_77	248.06	1	2.23
Qm_461_79	295.30	1	2.22
Qm_461_85	310.22	1	2.04
Qm_461_88	117.60	1	1.93
Qm_461_89	284.23	1	0.89
Qm_461_90	150.90	1	1.75
QM933_8941_02	276.49	1	1.06
QM933_8941_08	170.49	1	2.04
A17	311.78	14	1.33
D06	183.66	14	3.39
D21	236.31	14	03.02
D24	265.60	14	3.14
D26	261.81	14	1.84
D41	49.58	14	3.80
E20	327.72	14	2.77
F44	211.32	14	3.30
H14	355.79	14	3.59
M13	264.37	14	2.79
M24	275.36	14	2.42
M29	124.38	14	2.40
N04	171.84	14	4.19
Q51_1216_26	54.04	14	2.21
Q51_12188_40	77.13	14	3.09
Q52_674_16	273.11	14	1.93
QM_15_50	244.16	14	2.31
QM_15_58	225.00	14	2.40
Qm_461_41	114.81	14	2.04
Qm_461_45	322.99	14	2.84
