# Supplementary material for: Synchronized moulting behaviour in trilobites from the Cambrian Series 2 of South China
Source: Sci Rep. 2020 Aug 24;10:14099. doi: 10.1038/s41598-020-70883-5 (PMC7445173; doi:10.1038/s41598-020-70883-5)
Supplement: Supplementary file 5 — Supplementary Dataset. [file 41598_2020_70883_MOESM5_ESM.zip › CODE/ori.txt]

Codigo	Orientcion con respecto al norte (°)
A01	321.77
A02	336.34
A03	50.25
A04	42.95
A05	274.48
A06	282.86
A07	239.98
A08	332.35
A09	18.90
A10	160.56
A11	102.77
A12	169.94
A13	351.87
A14	152.89
A15	242.26
A16	8.11
A17	311.78
B01	73.47
B02	90.56
B03	301.76
B04	293.05
B07	263.95
B08	257.71
B09	161.57
B10	253.66
B11	216.87
B12	19.36
B13	296.10
B14	107.88
B15	223.53
B16	63.85
B17	70.89
B18	284.57
B19	34.44
B20	346.68
C01	210.55
C02	297.93
C03	252.42
C04	357.27
C05	266.16
C07	278.34
C08	206.08
C09	339.36
C10	46.41
C11	348.08
C12	326.48
C13	149.97
C14	31.39
C15	25.28
C16	61.45
C17	113.03
C18	153.7
C19	339.86
C20	167.22
C21	339.61
C22	127.57
D01	93.77
D02	154.95
D03	262.96
D04	158.93
D05	204.45
D06	183.66
D07	121.18
D08	335.51
D09	9.46
D10	218.19
D11	219.85
D13	280.915
D14	89.58
D15	279.42
D16	227.44
D17	291.16
D18	341.27
D19	104.93
D20	261.92
D21	236.31
D22	74.60
D23	343.25
D24	265.60
D25	4.09
D26	261.81
D27	153.81
D28	309.70
D29	330.49
D30	329.32
D32	218.80
D33	147.47
D34	301.63
D35	229.64
D36	45.26
D37	286.45
D38	323.38
D39	140.31
D40	215.48
D41	49.58
D42	154.51
E01	126.63
E02	248.52
E03	24.51
E04	156.61
E05	111.27
E06	294.93
E07	119.35
E08	147.14
E09	241.13
E10	193.85
E11	311.11
E12	159.03
E13	142.84
E14	354.07
E15	354.62
E16	102.85
E17	289.44
E18	107.77
E19	20.73
E20	327.72
E21	226.42
E22	253.89
E23	194.44
E24	94.95
E25	2.48
E27	6.71
E28	2.68
E29	248.62
E30	101.96
E31	61.17
E32	74.52
E33	337.11
E34	170.34
E35	30.29
E36	306.38
E37	214.24
E38	337.02
E39	18.98
E40	12.09
E41	171.87
F01	265.39
F02	288.23
F03	80.39
F04	41.64
F05	150.95
F06	111.37
F07	109.96
F08	200.46
F11	150.20
F12	95.23
F13	237.20
F14	65.76
F15	101.12
F16	192.65
F17	116.57
F18	281.93
F19	294.72
F20	48.70
F21	265.11
F22	214.71
F23	123.55
F24	249.29
F25	142.56
F26	304.70
F27	330.72
F28	321.97
F29	352.00
F30	109.29
F31	227.18
F32	254.83
F33	74.10
F34	155.45
F36	324.46
F37	140.44
F38	283.93
F39	185.92
F40	34.65
F41	85.19
F42	164.74
F43	347.30
F44	211.32
F45	270.31
F46	138.63
F48	187.56
F49	25.35
F50	271.81
G03	93.33
G04	129.71
G05	60.61
G06	277.06
G07	292.01
G08	286.78
G09	357.71
G10	34.52
G11	306.87
H01	5.17
H02	209.41
H03	13.24
H04	50.89
H05	256.89
H06	31.39
H07	204.08
H08	120.15
H09	242.33
H10	119.44
H12	91.84
H13	289.42
H14	355.79
H15	18.67
H16	43.85
H17	148.13
H18	294.59
H19	203.20
H20	60.79
H21	233.84
H22	40.46
H23	183.855
H24	217.38
H25	54.85
H26	324.78
H27	147.46
H28	292.56
H29	341.57
H30	162.43
I01	200.83
I02	38.16
I03	243.20
I04	129.18
I06	268.48
I07	179.07
I08	113.87
I09	111.61
I10	250.77
I11	306.03
I12	254.33
I13	25.50
I14	95.14
I15	235.04
I16	143.28
I17	176.39
I18	339.13
J01	10.99
J02	107.92
J03	196.05
J04	70.07
J05	38.16
J06	82.03
J07	115.51
J08	126.87
J09	142.85
J10	214.64
J11	244.86
J12	107.76
J13	119.74
J14	279.94
J15	167.99
J16	348.50
J17	109.65
J18	151.51
J19	251.94
J20	107.17
J21	311.435
J22	254.74
J23	113.68
J24	225.76
K01	263.48
K02	135.60
K03	305.58
K04	292.61
K05	242.38
K06	60.81
K07	358.22
K08	320.25
K09	252.61
K10	298.58
K11	278.62
K12	126.40
K13	175.99
K14	69.74
K15	343.98
K16	303.42
K17	270.53
K18	278.46
L01	26.57
L02	349.11
L03	316.89
L05	173.82
L06	131.56
L07	323.07
L08	27.50
L09	224.24
L10	358.91
L11	296.38
L12	65.08
L13	69.91
L14	61.14
L15	73.38
L16	127.69
L17	117.90
L18	36.96
L19	125.49
L20	33.38
L21	175.99
L22	145.09
L23	193.69
L24	250.55
L25	6.12
L26	247.74
L27	235.38
L28	202.71
M01	352.30
M02	343.29
M03	240.30
M04	217.65
M05	177.80
M06	89.53
M07	316.55
M08	274.16
M09	8.65
M10	116.90
M11	293.63
M12	314.40
M13	264.37
M14	187.05
M15	40.95
M16	76.12
M17	356.48
M19	246.64
M20	303.27
M21	111.67
M22	21.90
M24	275.36
M25	131.82
M26	56.67
M27	160.02
M28	237.83
M29	124.38
M30	140.53
M31	71.34
M32	136.58
M34	190.42
M35	152.10
M36	285.65
N01	200.82
N02	184.70
N03	112.11
N04	171.84
N05	131.22
N06	183.67
N07	1.41
N08	325.92
N09	66.90
N10	113.45
N11	8.23
N13	73.93
N14	344.33
N15	62.35
N16	311.63
N17	278.93
N18	247.62
N19	304.51
N20	27.35
N21	108.95
N22	25.56
N23	224.59
N24	293.63
O01	84.22
O02	27.00
O03	329.98
O04	177.99
O05	356.04
O06	270.53
O07	212.28
O08	3.99
O09	30.485
O10	61.07
O11	300.61
O13	267.14
O14	210.41
O15	107.95
O16	68.55
O17	322.63
O18	336.12
O19	280.785
O20	333.73
O21	4.34
O22	324.04
O23	334.29
O25	218.21
