# Supplementary material for: Synchronized moulting behaviour in trilobites from the Cambrian Series 2 of South China
Source: Sci Rep. 2020 Aug 24;10:14099. doi: 10.1038/s41598-020-70883-5 (PMC7445173; doi:10.1038/s41598-020-70883-5)
Supplement: Supplementary file 5 — Supplementary Dataset. [file 41598_2020_70883_MOESM5_ESM.zip › CODE/ori_Q51.txt]

Codigo	Orientacion con respecto al norte (°)	Parte del fosil	Ancho maximo
Q51_1207_01	253.07	1	1.96
Q51_1207_02	1.10	0	1.67
Q51_1207_04	40.82 1	2.35
Q51_1207_05	277.64	1	1.18
Q51_1207_07	91.13	1	2.83
Q51_1207_10	325.99	1	3.10
Q51_1207_11	210.86	1	3.21
Q51_1207_12	71.17	1	3.20
Q51_1207_13	94.99	1	1.63
Q51_1213_02	46.44	11	1.71
Q51_1213_03	324.37	1	3.15
Q51_1213_04	349.29	0	1.15
Q51_1213_05	235.59	12	2.42
Q51_1213_06	108.43	13	0.97
Q51_1213_07	314.55	1	0.78
Q51_1213_08	208.15	1	2.48
Q51_1213_09	17.48	1	2.01
Q51_1213_11	329.62	0	1.14
Q51_1213_12	238.55	1	1.87
Q51_1213_13	261.3	1	2.00
Q51_1213_14	216.53	1	3.05
Q51_1213_15	353.69	1	2.46
Q51_1213_18	50.91	1	1.34
Q51_1213_19	132.49	12	2.43
Q51_1213_22	166.32	1	1.96
Q51_1213_23	265.89	11	0.86
Q51_1213_24	51.95	1	2.79
Q51_1213_25	91.45	11	2.37
Q51_1213_26	157.23	1	1.80
Q51_1213_27	60.32	1	2.18
Q51_1216_01	187.28	1	2.83
Q51_1216_03	88.99	1	2.32
Q51_1216_04	349.57	0	2.30
Q51_1216_05	69.87	11	2.46
Q51_1216_06	194.21	1	1.40
Q51_1216_08	353.1	1	1.25
Q51_1216_09	238.78	1	2.15
Q51_1216_10	245.91	1	1.60
Q51_1216_11	335.7	1	1.61
Q51_1216_12	261.47	11	0.95
Q51_1216_13	288.43	1	0.86
Q51_1216_14	127.87	1	2.64
Q51_1216_15	271.33	11	2.43
Q51_1216_16	341.96	1	2.16
Q51_1216_17	82.96	1	1.90
Q51_1216_18	128.66	0	1.29
Q51_1216_20	36.9	1	2.83
Q51_1216_21	175.54	11	1.46
Q51_1216_24	196.48	1	1.96
Q51_1216_25	25.59	1	2.17
Q51_1216_26	54.04	14	2.21
Q51_1216_27	142.77	1	2.98
Q51_1216_28	169.04	1	1.17
Q51_12188_01	337.13	1	2.02
Q51_12188_02	84.52	0	3.89
Q51_12188_05	99.65	0	2.06
Q51_12188_06	10.90	0	1.60
Q51_12188_07	7.35	1	2.85
Q51_12188_08	354.48	0	2.87
Q51_12188_09	154.45	0	3.36
Q51_12188_10	321.02	1	2.67
Q51_12188_12	293.06	1	1.78
Q51_12188_13	70.11	19	3.24
Q51_12188_14	174.51	0	1.97
Q51_12188_15	7.11	0	3.29
Q51_12188_16	214.14	1	2.68
Q51_12188_17	324.19	1	2.12
Q51_12188_18	330.11	1	0.96
Q51_12188_19	304.18	1	1.85
Q51_12188_21	228.19	1	2.93
Q51_12188_22	153.31	0	1.91
Q51_12188_24	83.28	11	1.86
Q51_12188_25	289.7	1	1.66
Q51_12188_26	16.11	0	1.31
Q51_12188_27	344.48	0	1.76
Q51_12188_28	319.05	13	0.94
Q51_12188_29	130.48	1	1.62
Q51_12188_30	328.01	1	2.53
Q51_12188_32	306.36	0	2.03
Q51_12188_33	63.16	0	1.45
Q51_12188_34	259.07	0	1.72
Q51_12188_35	266.82	1	1.92
Q51_12188_36	174.36	0	1.16
Q51_12188_37	255.17	1	1.23
Q51_12188_38	353.19	1	2.60
Q51_12188_39	142.59	1	2.24
Q51_12188_40	77.13	14	3.09
Q51_12188_41	37.98	0	1.61
Q51_12188_42	32.55	1	2.05
Q51_12188_44	56.20	1	2.13
Q51_12188_45	283.85	1	0.98
Q51_12188_46	311.83	0	3.48
