# Supplementary material for: Synchronized moulting behaviour in trilobites from the Cambrian Series 2 of South China
Source: Sci Rep. 2020 Aug 24;10:14099. doi: 10.1038/s41598-020-70883-5 (PMC7445173; doi:10.1038/s41598-020-70883-5)
Supplement: Supplementary file 5 — Supplementary Dataset. [file 41598_2020_70883_MOESM5_ESM.zip › CODE/ori_Q52.txt]

Codigo	Orientacion con respecto al norte (°)	Parte del fosil	Ancho maximo
A01	321.77	12	2.60
A02	336.34	1	2.45
A03	50.25	1	2.60
A04	42.95	1	1.41
A05	274.48	1	02.08
A06	282.86	11	01.07
A07	239.98	1	2.58
A08	332.35	13	1.16
A12	169.94	1	2.51
A13	351.87	1	2.67
A14	152.89	0	3.62
A15	242.26	0	3.51
A16	8.11	0	03.06
A17	311.78	14	1.33
B01	73.47	13	1.38
B02	90.56	1	1.94
B03	301.76	1	3.37
B04	293.05	12	03.08
B07	263.95	1	1.41
B13	296.10	1	1.10
B14	107.88	1	3.25
B15	223.53	1	2.17
B17	70.89	1	3.34
B20	346.68	13	1.70
C03	252.42	1	1.61
C04	357.27	1	1.52
C05	266.16	1	2.11
C07	278.34	1	2.37
C12	326.48	1	1.44
C13	149.97	0	3.15
C14	31.39	1	3.43
C15	25.28	0	2.89
C16	61.45	1	2.34
C17	113.03	0	3.52
C18	153.7	1	02.01
C19	339.86	1	1.84
C20	167.22	1	2.82
D01	93.77	1	2.63
D03	262.96	1	2.27
D04	158.93	1	2.58
D06	183.66	14	3.39
D07	121.18	1	1.90
D08	335.51	1	2.13
D11	219.85	1	2.42
D13	280.915	1	1.56
D14	89.58	1	2.19
D15	279.42	1	2.52
D16	227.44	1	2.47
D20	261.92	11	2.81
D21	236.31	14	03.02
D22	74.60	1	1.46
D23	343.25	1	2.77
D24	265.60	14	3.14
D25	04.09	17	2.50
D26	261.81	14	1.84
D28	309.70	1	1.52
D29	330.49	1	2.79
D33	147.47	1	3.54
D35	229.64	1	1.72
D36	45.26	12	2.41
D37	286.45	1	3.64
D39	140.31	0	3.22
D40	215.48	1	3.16
D41	49.58	14	3.80
D42	154.51	1	2.75
E01	126.63	0	2.91
E02	248.52	1	0.95
E04	156.61	0	2.81
E08	147.14	1	2.64
E09	241.13	1	2.68
E10	193.85	12	2.12
E13	142.84	1	2.99
E15	354.62	11	2.79
E18	107.77	1	2.63
E19	20.73	11	2.16
E20	327.72	14	2.77
E24	94.95	1	3.12
E25	2.48	1	3.30
E27	6.71	11	2.19
E29	248.62	0	3.47
E30	101.96	0	2.92
E32	74.52	12	1.87
E33	337.11	1	1.81
E36	306.38	1	2.30
E38	337.02	1	2.52
E39	18.98	1	02.06
F03	80.39	1	01.02
F06	111.37	17	2.12
F08	200.46	11	1.66
F12	95.23	13	1.59
F13	237.20	11	2.32
F14	65.76	1	2.58
F15	101.12	0	3.12
F16	192.65	1	1.45
F17	116.57	11	2.00
F19	294.72	19	1.96
F20	48.70	1	1.36
F22	214.71	1	03.07
F23	123.55	1	1.49
F24	249.29	1	1.98
F26	304.70	0	3.47
F28	321.97	1	0.94
F29	352.00	11	2.82
F30	109.29	12	2.71
F31	227.18	1	1.73
F32	254.83	0	2.00
F33	74.10	11	2.68
F34	155.45	1	2.22
F36	324.46	1	2.80
F37	140.44	1	2.75
F39	185.92	1	2.44
F44	211.32	14	3.30
F48	187.56	1	1.84
G05	60.61	0	2.35
G06	277.06	11	3.29
G07	292.01	11	2.12
G08	286.78	11	2.66
H02	209.41	12	2.20
H03	13.24	12	1.98
H08	120.15	0	3.68
H09	242.33	1	1.20
H10	119.44	1	2.18
H12	91.84	1	2.27
H13	289.42	1	1.91
H14	355.79	14	3.59
H17	148.13	1	2.68
H23	183.855	1	2.66
H24	217.38	1	1.61
H26	324.78	1	2.77
H27	147.46	13	1.35
H28	292.56	13	1.13
H29	341.57	1	01.07
H30	162.43	13	1.25
I03	243.20	1	1.90
I04	129.18	0	2.58
I07	179.07	1	2.21
I08	113.87	1	2.77
I11	306.03	1	2.70
I13	25.50	1	2.87
I14	95.14	0	2.81
I15	235.04	1	1.63
I16	143.28	1	1.69
I18	339.13	1	1.60
J02	107.92	1	2.48
J04	70.07	1	2.15
J06	82.03	1	1.13
J09	142.85	11	2.55
J10	214.64	1	0.88
J11	244.86	1	2.16
J12	107.76	1	2.56
J14	279.94	1	2.87
J15	167.99	1	2.48
J16	348.50	1	2.43
J17	109.65	1	1.26
J18	151.51	12	2.74
J22	254.74	0	1.72
K01	263.48	0	3.50
K03	305.58	1	2.66
K04	292.61	0	3.34
K05	242.38	1	02.05
K06	60.81	1	2.66
K13	175.99	1	2.77
K14	69.74	17	05.04
L01	26.57	1	2.43
L03	316.89	1	01.06
L05	173.82	12	1.92
L06	131.56	0	3.20
L07	323.07	0	03.03
L08	27.50	0	2.77
L09	224.24	12	2.64
L10	358.91	1	2.66
L12	65.08	0	03.05
L13	69.91	1	2.64
L14	61.14	1	1.24
L15	73.38	1	1.93
L17	117.90	1	1.40
L18	36.96	1	02.06
L19	125.49	12	02.05
L20	33.38	1	2.38
L21	175.99	1	2.78
L22	145.09	11	2.34
L24	250.55	0	3.12
L25	6.12	12	2.80
L26	247.74	1	2.43
L27	235.38	12	2.26
M01	352.30	1	3.55
M02	343.29	0	2.16
M03	240.30	1	2.92
M04	217.65	1	1.47
M08	274.16	1	1.25
M10	116.90	1	2.44
M11	293.63	1	1.29
M12	314.40	1	1.22
M13	264.37	14	2.79
M14	187.05	12	2.45
M15	40.95	19	3.24
M16	76.12	1	1.14
M17	356.48	1	2.87
M20	303.27	1	1.92
M21	111.67	1	1.37
M22	21.90	1	1.73
M24	275.36	14	2.42
M25	131.82	1	1.80
M26	56.67	11	2.32
M29	124.38	14	2.40
M30	140.53	1	2.42
M31	71.34	1	2.90
M32	136.58	1	02.01
N01	200.82	1	1.34
N03	112.11	11	1.54
N04	171.84	14	4.19
N05	131.22	11	3.31
N11	8.23	1	2.77
N13	73.93	1	2.47
N16	311.63	1	2.14
N17	278.93	0	02.09
N18	247.62	1	1.13
N19	304.51	1	2.21
N20	27.35	1	1.35
N21	108.95	1	1.37
O01	84.22	1	03.09
O06	270.53	1	2.24
O09	30.485	0	2.37
O13	267.14	1	2.22
O14	210.41	1	1.15
O17	322.63	1	1.35
O18	336.12	11	2.99
O19	280.785	1	2.55
O20	333.73	1	4.25
O21	4.34	1	3.67
O22	324.04	1	3.26
O23	334.29	11	1.89
Q52_2391_01	115.39	11	2.17
Q52_2391_02	87.37	1	2.38
Q52_2391_03	43.67	17	2.24
Q52_2391_04	76.54	0	1.82
Q52_2391_05	39.75	1	2.20
Q52_2391_06	131.99	0	2.87
Q52_2391_07	27.10	1	1.68
Q52_2391_08	276.84	1	1.55
Q52_2391_09	76.45	0	1.06
Q52_2391_10	27.8	1	1.47
Q52_2391_12	137.64	1	1.48
Q52_2391_13	218.12	1	1.85
Q52_2391_14	247.97	1	2.30
Q52_2391_15	206.98	1	1.21
Q52_2391_16	190.01	1	0.76
Q52_2391_17	94.76	0	1.17
Q52_2391_18	206.95	1	0.90
Q52_2391_19	2.75	1	1.43
Q52_2391_20	67.69	1	0.59
Q52_2391_21	52.83	1	1.23
Q52_2391_22	111.5	1	1.08
Q52_2391_23	200.48	0	2.44
Q52_2391_24	229.05	1	3.88
Q52_2391_25	70.36	1	2.75
Q52_2391_26	190.18	0	1.21
Q52_2391_28	187.91	0	1.48
Q52_2391_30	84.36	0	1.12
Q52_2391_32	24.69	0	2.13
Q52_2391_33	17.85	1	1.98
Q52_2391_34	356.99	1	1.31
Q52_2391_35	24.75	1	2.16
Q52_2391_36	26.57	0	3.72
Q52_2391_37	203.41	1	2.46
Q52_2391_38	255.96	1	2.30
Q52_2391_39	8.3	1	1.68
Q52_2391_41	269.1	0	3.09
Q52_2391_42	134.53	0	3.10
Q52_674_01	157.75	11	3.87
Q52_674_02	218.43	1	1.39
Q52_674_03	39.81	0	2.39
Q52_674_04	76.85	0	2.04
Q52_674_05	23.47	0	2.45
Q52_674_06	327.8	0	2.76
Q52_674_07	34.99	0	1.39
Q52_674_08	254.67	1	1.96
Q52_674_09	140.81	0	2.12
Q52_674_10	46.32	0	2.81
Q52_674_11	63.40	0	2.09
Q52_674_12	271.16	1	0.84
Q52_674_13	150.95	0	2.02
Q52_674_14	253.8	11	1.63
Q52_674_15	166.96	1	1.76
Q52_674_16	273.11	14	1.93
Q52_674_17	70.20	0	1.69
Q52_674_18	206.69	1	1.78
Q52_674_19	258.18	0	1.78
Q52_674_21	299.68	17	1.64
Q52_674_22	257.47	11	1.80
Q52_674_23	69.78	11	1.10
Q52_674_24	253.34	0	1.78
Q52_674_25	44.03	0	2.63
Q52_674_26	198.3	1	0.96
Q52_674_27	60.21	1	1.04
Q52_674_28	258.1	1	2.01
Q52_674_30	129.16	0	1.85
Q52_674_31	3.14	0	2.34
Q52_674_32	338.73	0	1.69
Q52_674_33	33.55	11	1.67
