# Supplementary material for: Synchronized moulting behaviour in trilobites from the Cambrian Series 2 of South China
Source: Sci Rep. 2020 Aug 24;10:14099. doi: 10.1038/s41598-020-70883-5 (PMC7445173; doi:10.1038/s41598-020-70883-5)
Supplement: Supplementary file 5 — Supplementary Dataset. [file 41598_2020_70883_MOESM5_ESM.zip › CODE/ori_QM.txt]

Codigo	Orientacion con respecto al norte (°)	Parte del fosil	Ancho maximo
QM_15_01	72.86	0	2.06
QM_15_02	90.38	0	2.12
QM_15_03	308.78	0	2.04
QM_15_04	196.29	0	2.05
QM_15_05	8.13	0	1.29
QM_15_06	77.22	0	1.22
QM_15_07	315.97	0	1.20
QM_15_08	126.36	0	1.56
QM_15_09	350.12	1	1.89
QM_15_10	50.76	0	0.91
QM_15_100	322.82	1	1.95
QM_15_102	197.05	1	1.36
QM_15_103	310.55	1	1.44
QM_15_104	7.66	11	2.83
QM_15_105	25.31	1	1.16
QM_15_108	119.81	1	2.57
QM_15_11	82.28	1	1.76
QM_15_110	61.93	11	1.44
QM_15_111	330.21	1	2.64
QM_15_112	339.44	11	2.52
QM_15_113	356.88	1	2.35
QM_15_115	115.88	1	1.56
QM_15_117	32.32	1	1.92
QM_15_118	273.04	11	1.63
QM_15_12	326.15	0	1.80
QM_15_121	62.86	11	1.45
QM_15_122	253.65	11	1.95
QM_15_124	7.62	13	2.50
QM_15_125	71.32	1	2.30
QM_15_127	25.07	1	1.41
QM_15_128	75.31	1	1.61
QM_15_129	188.91	1	2.33
QM_15_130	17.82	1	1.47
QM_15_131	81.60	1	2.49
QM_15_132	216.61	1	1.61
QM_15_133	56.42	1	1.84
QM_15_134	265.73	1	2.04
QM_15_135	64.38	1	1.20
QM_15_136	249.61	13	1.14
QM_15_137	293.7	1	1.01
QM_15_138	264.85	1	1.35
QM_15_139	265.82	1	2.28
QM_15_14	152.96	0	2.27
QM_15_140	183.06	1	2.73
QM_15_141	36.25	1	1.75
QM_15_142	237.72	1	2.31
QM_15_144	275.04	0	1.02
QM_15_145	307.46	0	1.86
QM_15_146	280.65	0	0.97
QM_15_147	77.47	1	0.78
QM_15_149	136.80	0	2.24
QM_15_15	337.26	0	1.21
QM_15_150	95.19	1	2.49
QM_15_151	47.56	1	1.80
QM_15_152	352.87	11	2.34
QM_15_155	106.28	11	2.64
QM_15_156	293.27	0	1.41
QM_15_157	285.06	1	0.85
QM_15_16	70.02	1	2.14
QM_15_17	313.45	1	1.79
QM_15_18	175.01	1	2.77
QM_15_19	209.33	1	1.91
QM_15_20	95.01	1	1.70
QM_15_21	241.79	1	1.99
QM_15_23	275.81	0	1.62
QM_15_25	46.59	0	2.42
QM_15_26	98.21	0	2.44
QM_15_27	83.48	0	1.63
QM_15_28	42.95	1	2.00
QM_15_29	282.78	1	1.41
QM_15_30	145.93	1	1.71
QM_15_31	326.88	1	2.40
QM_15_32	349.41	1	2.91
QM_15_33	302.68	11	1.25
QM_15_34	251.13	1	1.80
QM_15_35	38.55	11	1.70
QM_15_37	308.85	1	1.20
QM_15_38	185.97	13	1.43
QM_15_39	291.39	13	1.21
QM_15_40	235.89	1	1.81
QM_15_42	287.18	1	1.23
QM_15_43	281.00	1	2.49
QM_15_44	232.88	11	1.68
QM_15_45	90.90	1	2.53
QM_15_46	289.44	1	1.56
QM_15_48	355.91	1	2.43
QM_15_49	315.27	1	2.05
QM_15_50	244.16	14	2.31
QM_15_51	270.00	1	0.98
QM_15_52	255.23	1	1.43
QM_15_53	265.57	1	1.98
QM_15_54	305.72	1	2.42
QM_15_55	268.12	1	0.83
QM_15_57	177.40	1	2.19
QM_15_58	225.00	14	2.40
QM_15_59	323.43	13	1.11
QM_15_60	258.04	13	0.71
QM_15_62	192.71	1	1.43
QM_15_63	55.32	1	1.83
QM_15_66	304.11	1	1.59
QM_15_67	353.02	13	0.87
QM_15_68	208.91	1	1.25
QM_15_69	268.51	1	1.65
QM_15_70	304.38	11	1.05
QM_15_71	205.77	0	0.77
QM_15_72	235.22	0	1.46
QM_15_75	204.36	1	1.74
QM_15_77	176.92	1	1.47
QM_15_78	125.98	1	1.08
QM_15_80	52.66	1	2.33
QM_15_81	72.96	1	0.85
QM_15_83	82.51	11	1.56
QM_15_84	60.35	1	0.92
QM_15_85	41.53	1	1.40
QM_15_86	63.43	0	1.87
QM_15_87	57.57	1	1.76
QM_15_88	81.45	11	2.16
QM_15_89	270.71	1	1.73
QM_15_90	74.95	1	2.27
QM_15_91	74.22	1	1.85
QM_15_92	135.00	1	2.08
QM_15_93	308.09	1	1.89
QM_15_95	304.97	11	1.79
QM_15_96	16.67	1	2.31
QM_15_97	276.4	1	2.36
QM_15_98	235.47	11	2.06
QM_15_99	328.8	1	2.03
Qm_461_01	201.9	1	1.64
Qm_461_02	346.52	1	2.50
Qm_461_03	119.90	1	2.17
Qm_461_04	210.48	1	2.15
Qm_461_05	217.72	1	1.22
Qm_461_06	278.90	1	2.51
Qm_461_07	9.00	1	1.23
Qm_461_08	355.97	1	2.77
Qm_461_09	93.68	13	1.50
Qm_461_12	262.63	1	1.99
Qm_461_13	205.35	1	2.42
Qm_461_15	293.85	11	2.48
Qm_461_17	287.83	1	1.87
Qm_461_18	77.70	1	2.55
Qm_461_19	54.18	1	1.32
Qm_461_20	306.27	1	1.75
Qm_461_21	289.90	11	2.33
Qm_461_22	336.87	0	2.77
Qm_461_25	173.52	1	1.05
Qm_461_27	156.12	0	0.63
Qm_461_28	272.2	1	0.96
Qm_461_30	101.85	1	2.15
Qm_461_31	130.70	11	1.87
Qm_461_32	278.48	1	1.75
Qm_461_34	334.04	1	1.36
Qm_461_35	212.7	0	1.29
Qm_461_36	140.49	1	1.18
Qm_461_37	316.85	1	0.72
Qm_461_38	7.13	11	1.23
Qm_461_40	246.61	1	2.30
Qm_461_41	114.81	14	2.04
Qm_461_42	0.84	11	1.93
Qm_461_44	246.18	11	2.59
Qm_461_45	322.99	14	2.84
Qm_461_48	212.16	11	1.48
Qm_461_49	61.80	1	3.40
Qm_461_50	343.62	1	2.21
Qm_461_51	132.34	1	2.10
Qm_461_52	311.67	1	2.76
Qm_461_54	283.63	1	1.20
Qm_461_55	291.52	1	1.89
Qm_461_56	158.88	0	1.65
Qm_461_57	340.43	1	1.84
Qm_461_58	255.04	1	1.51
Qm_461_61	293.43	13	2.07
Qm_461_63	70.14	1	2.70
Qm_461_64	168.85	1	3.17
Qm_461_65	361.58	1	1.83
Qm_461_66	23.89	1	3.08
Qm_461_67	205.65	0	0.81
Qm_461_68	324.99	0	1.78
Qm_461_69	32.39	1	2.43
Qm_461_70	306.08	1	1.18
Qm_461_71	252.14	11	3.61
Qm_461_72	142.05	1	1.89
Qm_461_73	112.02	1	0.68
Qm_461_74	94.30	1	3.34
Qm_461_76	145.96	1	1.14
Qm_461_77	248.06	1	2.23
Qm_461_79	295.30	1	2.22
Qm_461_83	102.28	11	1.62
Qm_461_85	310.22	1	2.04
Qm_461_86	73.74	11	2.05
Qm_461_87	55.80	11	1.85
Qm_461_88	117.60	1	1.93
Qm_461_89	284.23	1	0.89
Qm_461_90	150.90	1	1.75
Qm_461_91	334.28	19	2.40
QM933_8941_01	109.71	0	0.91
QM933_8941_02	276.49	1	1.06
QM933_8941_03	15.20	0	0.85
QM933_8941_04	0.89	0	2.37
QM933_8941_05	0.45	0	2.30
QM933_8941_06	135.98	0	2.52
QM933_8941_07	130.46	0	2.54
QM933_8941_08	170.49	1	2.04
