# Supplementary material for: Synchronized moulting behaviour in trilobites from the Cambrian Series 2 of South China
Source: Sci Rep. 2020 Aug 24;10:14099. doi: 10.1038/s41598-020-70883-5 (PMC7445173; doi:10.1038/s41598-020-70883-5)
Supplement: Supplementary file 5 — Supplementary Dataset. [file 41598_2020_70883_MOESM5_ESM.zip › CODE/spp_01.txt]

Codigo	sp
Q51_1207_01	2
Q51_1207_02	2
Q51_1207_03	2
Q51_1207_04	2
Q51_1207_05	2
Q51_1207_06	2
Q51_1207_07	2
Q51_1207_08	2
Q51_1207_09	2
Q51_1207_10	2
Q51_1207_11	2
Q51_1207_12	2
Q51_1207_13	2
