# Supplementary material for: Synchronized moulting behaviour in trilobites from the Cambrian Series 2 of South China
Source: Sci Rep. 2020 Aug 24;10:14099. doi: 10.1038/s41598-020-70883-5 (PMC7445173; doi:10.1038/s41598-020-70883-5)
Supplement: Supplementary file 5 — Supplementary Dataset. [file 41598_2020_70883_MOESM5_ESM.zip › CODE/spp_02.txt]

Codigo	sp
Q51_1213_02	2
Q51_1213_03	2
Q51_1213_04	2
Q51_1213_05	2
Q51_1213_06	1
Q51_1213_08	2
Q51_1213_09	2
Q51_1213_12	2
Q51_1213_13	2
Q51_1213_14	2
Q51_1213_15	2
Q51_1213_16	1
Q51_1213_17	2
Q51_1213_18	1
Q51_1213_19	1
Q51_1213_21	1
Q51_1213_22	2
Q51_1213_24	2
Q51_1213_25	2
Q51_1213_26	2
Q51_1213_27	2
