# Supplementary material for: Synchronized moulting behaviour in trilobites from the Cambrian Series 2 of South China
Source: Sci Rep. 2020 Aug 24;10:14099. doi: 10.1038/s41598-020-70883-5 (PMC7445173; doi:10.1038/s41598-020-70883-5)
Supplement: Supplementary file 5 — Supplementary Dataset. [file 41598_2020_70883_MOESM5_ESM.zip › CODE/spp_03.txt]

Codigo	sp
Q51_1216_01	2
Q51_1216_03	2
Q51_1216_04	2
Q51_1216_05	1
Q51_1216_06	2
Q51_1216_07	1
Q51_1216_08	2
Q51_1216_09	1
Q51_1216_10	1
Q51_1216_11	2
Q51_1216_13	1
Q51_1216_14	2
Q51_1216_15	2
Q51_1216_16	2
Q51_1216_17	2
Q51_1216_18	1
Q51_1216_19	1
Q51_1216_20	2
Q51_1216_21	2
Q51_1216_22	2
Q51_1216_24	2
Q51_1216_25	2
Q51_1216_26	2
Q51_1216_27	2
Q51_1216_28	2
