# Supplementary material for: Synchronized moulting behaviour in trilobites from the Cambrian Series 2 of South China
Source: Sci Rep. 2020 Aug 24;10:14099. doi: 10.1038/s41598-020-70883-5 (PMC7445173; doi:10.1038/s41598-020-70883-5)
Supplement: Supplementary file 5 — Supplementary Dataset. [file 41598_2020_70883_MOESM5_ESM.zip › CODE/spp_06.txt]

Codigo	sp
Q52_2391_02	1
Q52_2391_03	1
Q52_2391_04	1
Q52_2391_05	1
Q52_2391_06	1
Q52_2391_07	1
Q52_2391_08	1
Q52_2391_09	1
Q52_2391_10	1
Q52_2391_11	1
Q52_2391_12	1
Q52_2391_13	1
Q52_2391_14	3
Q52_2391_16	1
Q52_2391_17	1
Q52_2391_19	1
Q52_2391_20	1
Q52_2391_21	1
Q52_2391_22	1
Q52_2391_23	3
Q52_2391_24	1
Q52_2391_25	3
Q52_2391_26	1
Q52_2391_27	3
Q52_2391_28	1
Q52_2391_29	1
Q52_2391_30	1
Q52_2391_31	1
Q52_2391_32	1
Q52_2391_33	3
Q52_2391_34	1
Q52_2391_35	2
Q52_2391_36	1
Q52_2391_37	3
Q52_2391_38	3
Q52_2391_39	1
Q52_2391_40	1
Q52_2391_41	1
Q52_2391_42	1
