# Supplementary material for: Synchronized moulting behaviour in trilobites from the Cambrian Series 2 of South China
Source: Sci Rep. 2020 Aug 24;10:14099. doi: 10.1038/s41598-020-70883-5 (PMC7445173; doi:10.1038/s41598-020-70883-5)
Supplement: Supplementary file 5 — Supplementary Dataset. [file 41598_2020_70883_MOESM5_ESM.zip › CODE/spp_08.txt]

Codigo	sp
Q52_674_01	2
Q52_674_03	1
Q52_674_04	1
Q52_674_05	1
Q52_674_06	1
Q52_674_07	1
Q52_674_08	1
Q52_674_09	1
Q52_674_10	1
Q52_674_11	1
Q52_674_12	1
Q52_674_13	1
Q52_674_14	1
Q52_674_15	1
Q52_674_16	1
Q52_674_17	1
Q52_674_18	1
Q52_674_19	1
Q52_674_21	1
Q52_674_22	1
Q52_674_23	1
Q52_674_24	1
Q52_674_25	1
Q52_674_26	1
Q52_674_28	1
Q52_674_29	1
Q52_674_30	1
Q52_674_31	1
Q52_674_32	1
