# Supplementary material for: Synchronized moulting behaviour in trilobites from the Cambrian Series 2 of South China
Source: Sci Rep. 2020 Aug 24;10:14099. doi: 10.1038/s41598-020-70883-5 (PMC7445173; doi:10.1038/s41598-020-70883-5)
Supplement: Supplementary file 5 — Supplementary Dataset. [file 41598_2020_70883_MOESM5_ESM.zip › CODE/spp_09.txt]

Codigo	sp
QM_15_01	2
QM_15_02	2
QM_15_03	2
QM_15_04	2
QM_15_05	1
QM_15_06	2
QM_15_07	2
QM_15_08	2
QM_15_09	2
QM_15_10	2
QM_15_100	2
QM_15_102	1
QM_15_103	2
QM_15_104	2
QM_15_105	2
QM_15_106	2
QM_15_107	2
QM_15_108	2
QM_15_11	2
QM_15_110	2
QM_15_111	2
QM_15_112	2
QM_15_113	2
QM_15_114	1
QM_15_117	2
QM_15_118	2
QM_15_119	1
QM_15_12	2
QM_15_121	2
QM_15_122	2
QM_15_124	2
QM_15_125	2
QM_15_126	2
QM_15_127	1
QM_15_128	2
QM_15_129	1
QM_15_13	2
QM_15_130	2
QM_15_131	2
QM_15_132	2
QM_15_133	2
QM_15_134	2
QM_15_135	2
QM_15_136	1
QM_15_137	2
QM_15_138	1
QM_15_139	2
QM_15_14	2
QM_15_140	2
QM_15_141	2
QM_15_142	2
QM_15_144	1
QM_15_145	2
QM_15_146	1
QM_15_147	1
QM_15_148	1
QM_15_149	1
QM_15_15	1
QM_15_150	2
QM_15_151	2
QM_15_152	2
QM_15_154	2
QM_15_155	2
QM_15_156	2
QM_15_16	2
QM_15_17	2
QM_15_18	2
QM_15_19	2
QM_15_20	2
QM_15_21	2
QM_15_22	2
QM_15_23	2
QM_15_25	2
QM_15_26	2
QM_15_27	2
QM_15_28	2
QM_15_29	2
QM_15_30	2
QM_15_31	2
QM_15_32	2
QM_15_35	1
QM_15_36	2
QM_15_37	1
QM_15_39	2
QM_15_40	2
QM_15_41	1
QM_15_42	1
QM_15_43	2
QM_15_44	2
QM_15_45	2
QM_15_46	2
QM_15_47	1
QM_15_48	2
QM_15_49	2
QM_15_50	2
QM_15_51	2
QM_15_52	2
QM_15_53	2
QM_15_54	2
QM_15_55	1
QM_15_56	2
QM_15_57	2
QM_15_58	1
QM_15_60	2
QM_15_61	2
QM_15_62	2
QM_15_63	2
QM_15_64	1
QM_15_65	1
QM_15_66	2
QM_15_68	2
QM_15_71	1
QM_15_73	1
QM_15_74	1
QM_15_75	2
QM_15_76	1
QM_15_77	2
QM_15_78	2
QM_15_79	2
QM_15_80	2
QM_15_81	1
QM_15_82	2
QM_15_83	1
QM_15_85	2
QM_15_86	1
QM_15_87	1
QM_15_88	2
QM_15_89	2
QM_15_90	2
QM_15_91	2
QM_15_92	2
QM_15_93	2
QM_15_94	2
QM_15_95	2
QM_15_96	2
QM_15_97	2
QM_15_98	2
QM_15_99	2
