# Supplementary material for: Synchronized moulting behaviour in trilobites from the Cambrian Series 2 of South China
Source: Sci Rep. 2020 Aug 24;10:14099. doi: 10.1038/s41598-020-70883-5 (PMC7445173; doi:10.1038/s41598-020-70883-5)
Supplement: Supplementary file 5 — Supplementary Dataset. [file 41598_2020_70883_MOESM5_ESM.zip › CODE/spp_10.txt]

Codigo	sp
Qm_461_02	2
Qm_461_03	2
Qm_461_04	2
Qm_461_05	2
Qm_461_06	2
Qm_461_07	2
Qm_461_08	1
Qm_461_09	2
Qm_461_10	2
Qm_461_11	2
Qm_461_12	2
Qm_461_13	2
Qm_461_14	2
Qm_461_15	2
Qm_461_17	2
Qm_461_18	2
Qm_461_19	2
Qm_461_20	2
Qm_461_21	2
Qm_461_22	2
Qm_461_23	2
Qm_461_24	2
Qm_461_27	1
Qm_461_28	1
Qm_461_29	2
Qm_461_30	1
Qm_461_31	2
Qm_461_32	2
Qm_461_33	1
Qm_461_34	1
Qm_461_35	1
Qm_461_38	2
Qm_461_40	2
Qm_461_41	1
Qm_461_42	2
Qm_461_44	2
Qm_461_45	1
Qm_461_46	2
Qm_461_47	1
Qm_461_48	2
Qm_461_49	1
Qm_461_50	2
Qm_461_51	2
Qm_461_52	2
Qm_461_53	2
Qm_461_54	2
Qm_461_55	2
Qm_461_56	1
Qm_461_57	2
Qm_461_58	2
Qm_461_60	1
Qm_461_61	2
Qm_461_62	2
Qm_461_63	2
Qm_461_64	2
Qm_461_65	2
Qm_461_66	2
Qm_461_67	1
Qm_461_68	1
Qm_461_69	2
Qm_461_70	2
Qm_461_71	1
Qm_461_72	2
Qm_461_74	2
Qm_461_76	2
Qm_461_77	2
Qm_461_79	2
Qm_461_82	2
Qm_461_83	2
Qm_461_84	2
Qm_461_85	2
Qm_461_86	2
Qm_461_87	2
Qm_461_88	2
Qm_461_89	1
Qm_461_90	1
Qm_461_91	1
