# Supplementary material for: Synchronized moulting behaviour in trilobites from the Cambrian Series 2 of South China
Source: Sci Rep. 2020 Aug 24;10:14099. doi: 10.1038/s41598-020-70883-5 (PMC7445173; doi:10.1038/s41598-020-70883-5)
Supplement: Supplementary file 5 — Supplementary Dataset. [file 41598_2020_70883_MOESM5_ESM.zip › CODE/spp_11.txt]

Codigo	sp
QM933_8941_01	1
QM933_8941_02	1
QM933_8941_03	1
QM933_8941_04	1
QM933_8941_05	1
QM933_8941_06	1
QM933_8941_07	1
QM933_8941_08	2
