# Supplementary material for: Synchronized moulting behaviour in trilobites from the Cambrian Series 2 of South China
Source: Sci Rep. 2020 Aug 24;10:14099. doi: 10.1038/s41598-020-70883-5 (PMC7445173; doi:10.1038/s41598-020-70883-5)
Supplement: Supplementary file 5 — Supplementary Dataset. [file 41598_2020_70883_MOESM5_ESM.zip › CODE/spp_Q51.txt]

Codigo	sp
Q51_1207_01	2
Q51_1207_02	2
Q51_1207_03	2
Q51_1207_04	2
Q51_1207_05	2
Q51_1207_06	2
Q51_1207_07	2
Q51_1207_08	2
Q51_1207_09	2
Q51_1207_10	2
Q51_1207_11	2
Q51_1207_12	2
Q51_1207_13	2
Q51_1213_02	2
Q51_1213_03	2
Q51_1213_04	2
Q51_1213_05	2
Q51_1213_06	1
Q51_1213_08	2
Q51_1213_09	2
Q51_1213_12	2
Q51_1213_13	2
Q51_1213_14	2
Q51_1213_15	2
Q51_1213_16	1
Q51_1213_17	2
Q51_1213_18	1
Q51_1213_19	1
Q51_1213_21	1
Q51_1213_22	2
Q51_1213_24	2
Q51_1213_25	2
Q51_1213_26	2
Q51_1213_27	2
Q51_1216_01	2
Q51_1216_03	2
Q51_1216_04	2
Q51_1216_05	1
Q51_1216_06	2
Q51_1216_07	1
Q51_1216_08	2
Q51_1216_09	1
Q51_1216_10	1
Q51_1216_11	2
Q51_1216_13	1
Q51_1216_14	2
Q51_1216_15	2
Q51_1216_16	2
Q51_1216_17	2
Q51_1216_18	1
Q51_1216_19	1
Q51_1216_20	2
Q51_1216_21	2
Q51_1216_22	2
Q51_1216_24	2
Q51_1216_25	2
Q51_1216_26	2
Q51_1216_27	2
Q51_1216_28	2
Q51_12188_01	3
Q51_12188_02	1
Q51_12188_03	1
Q51_12188_04	1
Q51_12188_05	2
Q51_12188_06	1
Q51_12188_07	2
Q51_12188_08	1
Q51_12188_09	2
Q51_12188_10	2
Q51_12188_11	1
Q51_12188_12	3
Q51_12188_13	2
Q51_12188_14	3
Q51_12188_15	2
Q51_12188_16	2
Q51_12188_17	3
Q51_12188_18	1
Q51_12188_19	3
Q51_12188_20	2
Q51_12188_21	2
Q51_12188_22	1
Q51_12188_23	2
Q51_12188_25	2
Q51_12188_26	1
Q51_12188_27	3
Q51_12188_28	1
Q51_12188_29	1
Q51_12188_30	2
Q51_12188_31	3
Q51_12188_32	2
Q51_12188_33	1
Q51_12188_34	2
Q51_12188_35	2
Q51_12188_36	1
Q51_12188_37	2
Q51_12188_38	2
Q51_12188_39	2
Q51_12188_40	2
Q51_12188_41	2
Q51_12188_42	3
Q51_12188_43	2
Q51_12188_44	3
Q51_12188_45	1
Q51_12188_46	1
