# Supplementary material for: Synchronized moulting behaviour in trilobites from the Cambrian Series 2 of South China
Source: Sci Rep. 2020 Aug 24;10:14099. doi: 10.1038/s41598-020-70883-5 (PMC7445173; doi:10.1038/s41598-020-70883-5)
Supplement: Supplementary file 5 — Supplementary Dataset. [file 41598_2020_70883_MOESM5_ESM.zip › CODE/spp_Q52.txt]

Codigo	sp
A01	2
A02	1
A03	1
A04	1
A05	1
A06	4
A07	2
A09	3
A10	1
A11	1
A12	2
A13	1
A14	1
A15	1
A16	1
A17	1
B02	2
B03	1
B04	1
B07	1
B08	1
B10	3
B11	1
B12	1
B13	1
B14	1
B15	2
B16	1
B17	1
B18	1
B19	1
B20	1
B21	1
C01	2
C02	2
C04	2
C05	3
C07	1
C09	1
C10	1
C11	2
C13	1
C14	1
C15	1
C16	2
C17	1
C18	1
C19	1
C20	2
D01	1
D02	1
D03	2
D04	2
D05	1
D06	1
D07	2
D08	2
D09	1
D11	2
D14	2
D15	1
D16	2
D18	2
D20	2
D21	1
D22	1
D23	1
D24	1
D25	1
D26	1
D27	2
D28	1
D29	3
D30	1
D32	1
D33	1
D34	1
D35	2
D37	2
D38	1
D39	1
D40	2
D41	1
D42	2
E01	1
E04	1
E05	1
E06	1
E07	1
E08	1
E09	1
E10	2
E12	1
E13	2
E15	2
E17	1
E18	2
E19	1
E20	1
E21	1
E22	1
E23	2
E24	1
E25	1
E27	1
E29	1
E30	1
E31	1
E32	2
E33	2
E34	2
E35	1
E36	2
E38	2
E39	2
F01	1
F03	1
F04	1
F05	1
F08	1
F11	1
F12	1
F13	2
F14	2
F15	1
F16	2
F17	1
F19	1
F20	1
F21	1
F22	1
F23	2
F24	1
F26	1
F27	2
F29	2
F30	1
F31	2
F32	1
F33	1
F34	1
F36	1
F37	1
F38	1
F39	2
F42	2
F43	1
F44	1
F48	2
F49	1
G01	1
G02	1
G04	1
G05	1
G06	1
G07	1
G08	1
H01	1
H02	2
H03	2
H04	1
H05	1
H06	2
H07	3
H08	1
H09	1
H10	2
H12	1
H13	2
H14	1
H15	2
H16	2
H17	3
H19	1
H20	1
H23	3
H24	2
H26	3
H27	2
H28	2
H29	1
H30	1
I03	2
I04	1
I05	2
I07	2
I08	1
I09	1
I10	1
I11	1
I12	1
I13	1
I14	1
I15	2
I16	1
I17	3
I18	1
J01	1
J02	2
J03	1
J04	2
J06	1
J07	1
J08	1
J09	2
J10	1
J11	2
J12	2
J14	1
J15	2
J16	2
J18	2
J19	3
J20	3
J21	1
J22	1
K01	1
K02	1
K03	2
K04	1
K05	2
K06	1
K07	1
K08	1
K09	1
K10	1
K11	1
K12	1
K13	2
K14	1
K15	1
K16	1
L03	1
L05	2
L06	1
L07	1
L08	1
L09	3
L10	3
L11	2
L12	1
L13	2
L15	2
L16	1
L17	2
L18	1
L19	2
L20	1
L21	2
L22	2
L23	1
L24	1
L25	3
L26	2
L27	2
L28	3
M01	1
M02	1
M03	1
M04	1
M05	1
M06	1
M07	1
M08	3
M10	1
M11	1
M12	1
M13	2
M14	2
M15	1
M16	1
M17	2
M19	1
M20	2
M21	2
M22	2
M23	2
M24	1
M25	2
M26	1
M27	1
M28	1
M29	1
M30	2
M31	1
M32	2
M34	3
N01	2
N02	1
N03	2
N04	1
N05	1
N06	1
N07	1
N08	1
N09	1
N10	1
N11	2
N13	2
N14	1
N15	1
N16	2
N17	1
N18	1
N19	1
N20	1
N21	1
N23	1
N24	1
N25	4
O01	2
O02	1
O03	1
O04	1
O06	1
O08	2
O09	1
O10	1
O11	1
O13	1
O14	1
O15	1
O16	1
O17	1
O18	2
O19	1
O20	1
O21	1
O23	1
O24	2
O25	1
Q52_2391_02	1
Q52_2391_03	1
Q52_2391_04	1
Q52_2391_05	1
Q52_2391_06	1
Q52_2391_07	1
Q52_2391_08	1
Q52_2391_09	1
Q52_2391_10	1
Q52_2391_11	1
Q52_2391_12	1
Q52_2391_13	1
Q52_2391_14	3
Q52_2391_16	1
Q52_2391_17	1
Q52_2391_19	1
Q52_2391_20	1
Q52_2391_21	1
Q52_2391_22	1
Q52_2391_23	3
Q52_2391_24	1
Q52_2391_25	3
Q52_2391_26	1
Q52_2391_27	3
Q52_2391_28	1
Q52_2391_29	1
Q52_2391_30	1
Q52_2391_31	1
Q52_2391_32	1
Q52_2391_33	3
Q52_2391_34	1
Q52_2391_35	2
Q52_2391_36	1
Q52_2391_37	3
Q52_2391_38	3
Q52_2391_39	1
Q52_2391_40	1
Q52_2391_41	1
Q52_2391_42	1
Q52_4675_01	1
Q52_4675_02	1
Q52_4675_03	1
Q52_4675_04	1
Q52_674_01	2
Q52_674_03	1
Q52_674_04	1
Q52_674_05	1
Q52_674_06	1
Q52_674_07	1
Q52_674_08	1
Q52_674_09	1
Q52_674_10	1
Q52_674_11	1
Q52_674_12	1
Q52_674_13	1
Q52_674_14	1
Q52_674_15	1
Q52_674_16	1
Q52_674_17	1
Q52_674_18	1
Q52_674_19	1
Q52_674_21	1
Q52_674_22	1
Q52_674_23	1
Q52_674_24	1
Q52_674_25	1
Q52_674_26	1
Q52_674_28	1
Q52_674_29	1
Q52_674_30	1
Q52_674_31	1
Q52_674_32	1
