# Supplementary material for: Synchronized moulting behaviour in trilobites from the Cambrian Series 2 of South China
Source: Sci Rep. 2020 Aug 24;10:14099. doi: 10.1038/s41598-020-70883-5 (PMC7445173; doi:10.1038/s41598-020-70883-5)
Supplement: Supplementary file 5 — Supplementary Dataset. [file 41598_2020_70883_MOESM5_ESM.zip › CODE/spp_total.txt]

Codigo	sp
A02	1
A03	1
A04	1
A05	1
A13	1
B03	1
B07	1
B13	1
B14	1
B17	1
C07	1
C14	1
C18	1
C19	1
D01	1
D15	1
D22	1
D23	1
D28	1
D33	1
E08	1
E09	1
E24	1
E25	1
F03	1
F20	1
F22	1
F24	1
F34	1
F36	1
F37	1
H09	1
H12	1
H29	1
I08	1
I11	1
I13	1
I16	1
I18	1
J06	1
J10	1
J14	1
K06	1
L03	1
L18	1
L20	1
M01	1
M03	1
M04	1
M10	1
M11	1
M12	1
M16	1
M31	1
N18	1
N19	1
N20	1
N21	1
O06	1
O13	1
O14	1
O17	1
O19	1
O20	1
O21	1
Q51_1213_18	1
Q51_1216_09	1
Q51_1216_10	1
Q51_1216_13	1
Q51_12188_18	1
Q51_12188_29	1
Q51_12188_45	1
Q52_2391_02	1
Q52_2391_05	1
Q52_2391_07	1
Q52_2391_08	1
Q52_2391_10	1
Q52_2391_12	1
Q52_2391_13	1
Q52_2391_16	1
Q52_2391_19	1
Q52_2391_20	1
Q52_2391_21	1
Q52_2391_22	1
Q52_2391_24	1
Q52_2391_34	1
Q52_2391_39	1
Q52_674_08	1
Q52_674_12	1
Q52_674_15	1
Q52_674_18	1
Q52_674_26	1
Q52_674_28	1
QM_15_102	1
QM_15_127	1
QM_15_129	1
QM_15_138	1
QM_15_147	1
QM_15_37	1
QM_15_42	1
QM_15_55	1
QM_15_64	1
QM_15_65	1
QM_15_81	1
QM_15_87	1
Qm_461_08	1
Qm_461_28	1
Qm_461_30	1
Qm_461_34	1
Qm_461_49	1
Qm_461_89	1
Qm_461_90	1
QM933_8941_02	1
B04	1
F30	1
Q51_1213_19	1
A17	1
D06	1
D21	1
D24	1
D26	1
D41	1
E20	1
F15	1
F44	1
H14	1
M24	1
M29	1
N04	1
Q52_674_16	1
QM_15_58	1
Qm_461_41	1
Qm_461_45	1
B16	1
E07	1
F01	1
H04	1
I12	1
L16	1
M06	1
Q51_1216_19	1
Q51_12188_03	1
Q52_2391_11	1
Qm_461_60	1
Q51_12188_11	1
QM_15_13	1
B20	1
F12	1
H30	1
Q51_1213_06	1
Q51_12188_28	1
QM_15_136	1
D25	1
K14	1
Q52_2391_03	1
Q52_674_21	1
F19	1
M15	1
Qm_461_91	1
D09	1
M19	1
A10	1
B12	1
D02	1
D05	1
E17	1
E21	1
F05	1
G04	1
H05	1
J01	1
J08	1
K02	1
K08	1
K15	1
K16	1
M05	1
N06	1
N07	1
N09	1
N10	1
N14	1
N15	1
O03	1
O04	1
O16	1
O25	1
Q52_2391_31	1
Q52_2391_40	1
Q52_4675_01	1
Q52_4675_02	1
Q52_4675_03	1
E05	1
B21	1
F43	1
G01	1
G02	1
I09	1
I10	1
K07	1
K10	1
N02	1
O15	1
Q52_4675_04	1
Qm_461_33	1
A11	1
B08	1
B11	1
B18	1
B19	1
C09	1
C10	1
D30	1
D32	1
D34	1
D38	1
E06	1
E12	1
E22	1
E31	1
E35	1
F04	1
F11	1
F21	1
F38	1
F49	1
H01	1
H19	1
H20	1
J03	1
J07	1
J21	1
K09	1
K11	1
K12	1
L23	1
M07	1
M27	1
M28	1
N08	1
N23	1
N24	1
O02	1
O10	1
O11	1
Q51_1213_16	1
Q51_1213_21	1
Q51_1216_07	1
Q51_12188_04	1
Q52_2391_29	1
Q52_674_29	1
QM_15_114	1
QM_15_119	1
QM_15_148	1
QM_15_41	1
QM_15_47	1
QM_15_73	1
Qm_461_47	1
E19	1
E27	1
F08	1
F17	1
F33	1
G06	1
G07	1
G08	1
M26	1
N05	1
O23	1
Q51_1216_05	1
Q52_674_14	1
Q52_674_22	1
Q52_674_23	1
QM_15_35	1
QM_15_83	1
Qm_461_71	1
A14	1
A15	1
A16	1
C13	1
C15	1
C17	1
D39	1
E01	1
E04	1
E29	1
E30	1
F26	1
F32	1
G05	1
H08	1
I04	1
I14	1
J22	1
K01	1
K04	1
L06	1
L07	1
L08	1
L12	1
L24	1
M02	1
N17	1
O09	1
Q51_1216_18	1
Q51_12188_02	1
Q51_12188_06	1
Q51_12188_08	1
Q51_12188_22	1
Q51_12188_26	1
Q51_12188_33	1
Q51_12188_36	1
Q51_12188_46	1
Q52_2391_04	1
Q52_2391_06	1
Q52_2391_09	1
Q52_2391_17	1
Q52_2391_26	1
Q52_2391_28	1
Q52_2391_30	1
Q52_2391_32	1
Q52_2391_36	1
Q52_2391_41	1
Q52_2391_42	1
Q52_674_03	1
Q52_674_04	1
Q52_674_05	1
Q52_674_06	1
Q52_674_07	1
Q52_674_09	1
Q52_674_10	1
Q52_674_11	1
Q52_674_13	1
Q52_674_17	1
Q52_674_19	1
Q52_674_24	1
Q52_674_25	1
Q52_674_30	1
Q52_674_31	1
Q52_674_32	1
QM_15_05	1
QM_15_144	1
QM_15_146	1
QM_15_149	1
QM_15_15	1
QM_15_71	1
QM_15_74	1
QM_15_76	1
QM_15_86	1
Qm_461_27	1
Qm_461_35	1
Qm_461_56	1
Qm_461_67	1
Qm_461_68	1
QM933_8941_01	1
QM933_8941_03	1
QM933_8941_04	1
QM933_8941_05	1
QM933_8941_06	1
QM933_8941_07	1
A07	2
A12	2
B02	2
B15	2
C04	2
C16	2
C20	2
D03	2
D04	2
D07	2
D08	2
D11	2
D14	2
D16	2
D35	2
D37	2
D40	2
D42	2
E13	2
E18	2
E33	2
E36	2
E38	2
E39	2
F14	2
F16	2
F23	2
F31	2
F39	2
F48	2
H10	2
H13	2
H24	2
I03	2
I07	2
I15	2
J02	2
J04	2
J11	2
J12	2
J15	2
J16	2
K03	2
K05	2
K13	2
L13	2
L15	2
L17	2
L21	2
L26	2
M17	2
M20	2
M21	2
M22	2
M25	2
M30	2
M32	2
N01	2
N11	2
N13	2
N16	2
O01	2
O24	2
Q51_1207_01	2
Q51_1207_04	2
Q51_1207_05	2
Q51_1207_07	2
Q51_1207_10	2
Q51_1207_11	2
Q51_1207_12	2
Q51_1207_13	2
Q51_1213_03	2
Q51_1213_08	2
Q51_1213_09	2
Q51_1213_12	2
Q51_1213_13	2
Q51_1213_14	2
Q51_1213_15	2
Q51_1213_22	2
Q51_1213_24	2
Q51_1213_26	2
Q51_1213_27	2
Q51_1216_01	2
Q51_1216_03	2
Q51_1216_06	2
Q51_1216_08	2
Q51_1216_11	2
Q51_1216_14	2
Q51_1216_16	2
Q51_1216_17	2
Q51_1216_20	2
Q51_1216_24	2
Q51_1216_25	2
Q51_1216_27	2
Q51_1216_28	2
Q51_12188_07	2
Q51_12188_10	2
Q51_12188_16	2
Q51_12188_21	2
Q51_12188_25	2
Q51_12188_30	2
Q51_12188_35	2
Q51_12188_37	2
Q51_12188_38	2
Q51_12188_39	2
Q52_2391_35	2
QM_15_09	2
QM_15_100	2
QM_15_103	2
QM_15_105	2
QM_15_108	2
QM_15_11	2
QM_15_111	2
QM_15_113	2
QM_15_117	2
QM_15_125	2
QM_15_128	2
QM_15_130	2
QM_15_131	2
QM_15_132	2
QM_15_133	2
QM_15_134	2
QM_15_135	2
QM_15_137	2
QM_15_139	2
QM_15_140	2
QM_15_141	2
QM_15_142	2
QM_15_150	2
QM_15_151	2
QM_15_16	2
QM_15_17	2
QM_15_18	2
QM_15_19	2
QM_15_20	2
QM_15_21	2
QM_15_28	2
QM_15_29	2
QM_15_30	2
QM_15_31	2
QM_15_32	2
QM_15_40	2
QM_15_43	2
QM_15_45	2
QM_15_46	2
QM_15_48	2
QM_15_49	2
QM_15_51	2
QM_15_52	2
QM_15_53	2
QM_15_54	2
QM_15_57	2
QM_15_62	2
QM_15_63	2
QM_15_66	2
QM_15_68	2
QM_15_75	2
QM_15_77	2
QM_15_78	2
QM_15_80	2
QM_15_85	2
QM_15_89	2
QM_15_90	2
QM_15_91	2
QM_15_92	2
QM_15_93	2
QM_15_96	2
QM_15_97	2
QM_15_99	2
Qm_461_02	2
Qm_461_03	2
Qm_461_04	2
Qm_461_05	2
Qm_461_06	2
Qm_461_07	2
Qm_461_12	2
Qm_461_13	2
Qm_461_17	2
Qm_461_18	2
Qm_461_19	2
Qm_461_20	2
Qm_461_32	2
Qm_461_40	2
Qm_461_50	2
Qm_461_51	2
Qm_461_52	2
Qm_461_53	2
Qm_461_54	2
Qm_461_55	2
Qm_461_57	2
Qm_461_58	2
Qm_461_63	2
Qm_461_64	2
Qm_461_65	2
Qm_461_66	2
Qm_461_69	2
Qm_461_70	2
Qm_461_72	2
Qm_461_74	2
Qm_461_76	2
Qm_461_77	2
Qm_461_79	2
Qm_461_85	2
Qm_461_88	2
QM933_8941_08	2
A01	2
E10	2
E32	2
H02	2
H03	2
J18	2
L05	2
L19	2
L27	2
M14	2
Q51_1213_05	2
M13	2
Q51_1216_26	2
Q51_12188_40	2
QM_15_50	2
Qm_461_62	2
H27	2
H28	2
QM_15_124	2
QM_15_39	2
QM_15_60	2
Qm_461_09	2
Qm_461_61	2
Q51_12188_13	2
O08	2
C01	2
F42	2
H16	2
Qm_461_84	2
Qm_461_46	2
C11	2
D18	2
D27	2
E23	2
H06	2
H15	2
M23	2
Q51_1207_08	2
Q51_1207_09	2
Q51_1213_17	2
Q51_1216_22	2
Q51_12188_20	2
Q51_12188_23	2
Q51_12188_43	2
QM_15_106	2
QM_15_107	2
QM_15_126	2
QM_15_154	2
QM_15_36	2
QM_15_56	2
QM_15_61	2
QM_15_79	2
QM_15_94	2
Qm_461_10	2
Qm_461_11	2
Qm_461_14	2
Qm_461_23	2
Qm_461_24	2
Qm_461_29	2
Qm_461_82	2
D20	2
E15	2
F13	2
F29	2
I05	2
J09	2
L22	2
N03	2
O18	2
Q51_1207_03	2
Q51_1207_06	2
Q51_1213_02	2
Q51_1213_25	2
Q51_1216_15	2
Q51_1216_21	2
Q52_674_01	2
QM_15_104	2
QM_15_110	2
QM_15_112	2
QM_15_118	2
QM_15_121	2
QM_15_122	2
QM_15_152	2
QM_15_155	2
QM_15_44	2
QM_15_88	2
QM_15_95	2
QM_15_98	2
Qm_461_15	2
Qm_461_21	2
Qm_461_31	2
Qm_461_38	2
Qm_461_42	2
Qm_461_44	2
Qm_461_48	2
Qm_461_83	2
Qm_461_86	2
Qm_461_87	2
E34	2
F27	2
L11	2
QM_15_82	2
Q51_1207_02	2
Q51_1213_04	2
Q51_1216_04	2
Q51_12188_05	2
Q51_12188_09	2
Q51_12188_15	2
Q51_12188_32	2
Q51_12188_34	2
Q51_12188_41	2
QM_15_01	2
QM_15_02	2
QM_15_03	2
QM_15_04	2
QM_15_06	2
QM_15_07	2
QM_15_08	2
QM_15_10	2
QM_15_12	2
QM_15_14	2
QM_15_145	2
QM_15_156	2
QM_15_22	2
QM_15_23	2
QM_15_25	2
QM_15_26	2
QM_15_27	2
Qm_461_22	2
C05	3
D29	3
H17	3
H23	3
H26	3
L10	3
M08	3
Q51_12188_01	3
Q51_12188_12	3
Q51_12188_17	3
Q51_12188_19	3
Q51_12188_42	3
Q51_12188_44	3
Q52_2391_14	3
Q52_2391_25	3
Q52_2391_27	3
Q52_2391_33	3
Q52_2391_37	3
Q52_2391_38	3
L09	3
L25	3
A09	3
B10	3
H07	3
I17	3
J19	3
J20	3
L28	3
M34	3
Q51_12188_31	3
Q51_12188_14	3
Q51_12188_27	3
Q52_2391_23	3
A06	4
N25	4
